# Supplementary material for: Regression Analysis of Combined Gene Expression Regulation in Acute Myeloid Leukemia
Source: PLoS Comput Biol. 2014 Oct 23;10(10):e1003908. doi: 10.1371/journal.pcbi.1003908 (PMC4207489; doi:10.1371/journal.pcbi.1003908)
Supplement: Table S3 — Functional enrichments of predicted targets from the 18 selected regulators. (XLSX) [file pcbi.1003908.s008.xlsx]

## Sheet: Sheet1
Regulator	F-statistics	pval	FDR	geneset	genesCount	genesInSet	genesNotInSet	genesDrawn	hg_pval	hg_FDR	geneHits
PHF8	1565.63	0	0	misfolded or incompletely synthesized protein catabolic process (GO:0015693)	8	8	16645	4964	0	0	ATXN3,HDAC6,LONP1,LONP2,OMA1,STUB1,UBE2W,YME1L1
PHF8	1565.63	0	0	DNA repair (GO:0006903)	77	168	16485	4964	3.71821e-06	0.0118425	ALKBH1,ALKBH3,ASF1A,BRCA2,C19orf40,CCNH,CCNO,CDK7,CHD1L,CSNK1E,DDB2,ERCC3,ERCC4,FANCB,FANCD2,FANCE,FANCG,FANCI,FANCL,FANCM,GTF2H1,HINFP,HUS1,INTS3,LIG3,LIG4,MBD4,MDC1,MNAT1,MSH3,MSH6,NPM1,NTHL1,PALB2,PARP1,PARP2,POLB,POLD3,POLH,POLK,POLR2B,POLR2D,POLR2G,POLR2I,POLR2K,POLR2L,PRKDC,RAD23B,RAD51,RAD51C,RAD52,RBBP8,REV1,RFC1,RFC2,RFC3,RPA1,RPA2,RPAIN,RPS27L,SIRT1,SMC1A,SMUG1,SUMO1,TCEA1,TDP1,UBA52,UB…
Max	112.817	2.89145e-26	8.19726e-24	DNA repair (GO:0006903)	61	168	16485	3194	5.25423e-08	0.000173337	ALKBH2,APITD1,ASF1A,ATR,BRCA2,CCNO,CDK7,CHD1L,DDB1,DDB2,ERCC4,FANCA,FANCB,FANCC,FANCE,FANCF,FANCG,FANCM,FBXO6,GTF2H4,HUS1,LIG1,LIG3,MPG,MSH2,MSH6,MUTYH,NTHL1,OGG1,PARP1,PARP3,PNKP,POLD1,POLE2,POLK,POLR2B,POLR2D,POLR2E,POLR2G,POLR2H,PRKDC,RAD51,RAD51C,RECQL5,RFC2,RPA1,RPAIN,SIRT1,SMC1A,TRIM28,UBA52,UBE2B,UBE2T,UPF1,USP3,XAB2,XPA,XRCC1,XRCC3,XRCC4,XRCC6
Max	112.817	2.89145e-26	8.19726e-24	REACTOME_DNA_REPAIR	44	112	16541	3194	2.09581e-07	0.00069078	ALKBH2,APEX1,ATR,BRCA2,CCNO,CDK7,DDB1,DDB2,ERCC4,FANCA,FANCB,FANCC,FANCE,FANCF,FANCG,FANCM,GTF2H3,GTF2H4,LIG1,LIG3,MPG,MUTYH,NTHL1,OGG1,PCNA,POLD1,POLE2,POLR2B,POLR2D,POLR2E,POLR2G,POLR2H,PRKDC,RAD51,RFC2,RFC4,RPA1,UBA52,UBE2T,XAB2,XPA,XRCC1,XRCC4,XRCC6
Max	112.817	2.89145e-26	8.19726e-24	KEGG_BASE_EXCISION_REPAIR	17	35	16618	3194	1.846e-05	0.0605671	APEX1,LIG1,LIG3,MPG,MUTYH,NEIL2,NTHL1,OGG1,PARP1,PARP3,PCNA,POLD1,POLE2,POLE3,POLE4,UNG,XRCC1
ZBTB7A	50.2889	1.3822e-12	1.95927e-10	REACTOME_P38MAPK_EVENTS	7	13	16640	1905	2.18713e-05	0.072744	KRAS,MAPK11,MAPK12,MAPK13,MAPKAPK2,RALA,RALGDS
PU1	31.4961	2.0314e-08	2.30361e-06	SA_PTEN_PATHWAY	6	17	16636	831	9.40756e-06	0.0311108	AKT2,GRB2,IPCEF1,PIK3CD,PTK2B,SHC1
CCNT2	29.318	6.23048e-08	5.8878e-06	REACTOME_CDK_MEDIATED_PHOSPHORYLATION_AND_REMOVAL_OF_CDC6	22	48	16605	3364	1.51093e-05	0.0496491	CDC6,PSMA1,PSMA4,PSMA5,PSMA7,PSMB1,PSMB2,PSMB7,PSMC3,PSMC4,PSMC5,PSMC6,PSMD1,PSMD11,PSMD12,PSMD13,PSMD3,PSMD7,PSMD9,PSME1,PSME4,UBA52
hsa-miR-506	28.7279	8.44445e-08	6.84e-06	REACTOME_SYNTHESIS_OF_PC	4	18	16635	257	6.12086e-06	0.0203396	ACHE,PEMT,SLC44A2,SLC44A5
YY1	19.601	9.60493e-06	0.000453833	DNA repair (GO:0006903)	50	168	16485	2755	5.91895e-06	0.0192247	ALKBH2,ASF1A,ATR,BRCA2,CDK7,CHD1L,CSNK1D,CSNK1E,ERCC2,ERCC3,ERCC8,FANCA,FANCF,FANCG,FANCL,HUS1,IGHMBP2,INTS3,MBD4,MSH6,MUTYH,NTHL1,PARP1,PARP2,PARP3,PNKP,POLB,POLD4,POLK,POLR2D,POLR2E,POLR2H,POLR2L,PRKDC,RAD51,REV1,RFC1,RFC2,RPA1,RPAIN,SIRT1,TP53BP1,UBA52,UBC,UBE2T,UVRAG,XAB2,XPA,XPC,XRCC6
CEBPB	14.1134	0.00017272	0.00652883	DNA repair (GO:0006903)	19	168	16485	616	4.11659e-06	0.0135806	ALKBH2,DDB1,FANCD2,FANCL,MBD4,POLR2E,POLR2K,RBBP8,RFC1,RPA2,SIRT1,SMC1A,TCEA1,UBA52,UBC,UBE2B,UBE2T,USP3,XRCC4
CEBPB	14.1134	0.00017272	0.00652883	REACTOME_P53_INDEPENDENT_G1_S_DNA_DAMAGE_CHECKPOINT	9	51	16602	616	1.44638e-05	0.047557	PSMA1,PSMB1,PSMB4,PSMB5,PSMB8,PSMD6,PSMD8,PSMD9,UBA52
hsa-miR-548p	13.3298	0.000262048	0.00928633	ST_ERK1_ERK2_MAPK_PATHWAY	8	32	16621	610	1.47479e-06	0.00490514	EEF2K,EIF4E,KLF6,MAPK1,MKNK2,NFKB1,RPS6KA3,TRAF3
hsa-miR-548p	13.3298	0.000262048	0.00928633	KEGG_CHRONIC_MYELOID_LEUKEMIA	11	73	16580	610	1.24701e-05	0.0414505	CBL,CBLB,CHUK,CRK,KRAS,MAPK1,NFKB1,PIK3R1,PTPN11,RB1,RUNX1
PHF8	1565.63	0	0	REACTOME_SIGNALING_BY_WNT	42	65	16588	4964	1.46778e-09	4.79377e-06	AXIN1,CSNK1A1,FRAT1,PPP2CA,PPP2R1A,PPP2R1B,PPP2R5A,PPP2R5D,PPP2R5E,PSMA1,PSMA2,PSMA3,PSMA4,PSMA5,PSMA7,PSMB1,PSMB2,PSMB3,PSMB4,PSMB6,PSMB7,PSMC1,PSMC3,PSMC4,PSMC5,PSMC6,PSMD1,PSMD10,PSMD11,PSMD12,PSMD13,PSMD14,PSMD2,PSMD3,PSMD4,PSMD7,PSMD8,PSMD9,PSME1,PSME2,SKP1,UBA52
MAZ	64.1352	1.24058e-15	2.3447e-13	ST_TUMOR_NECROSIS_FACTOR_PATHWAY	15	29	16624	3156	1.45186e-05	0.0482162	AGFG1,BIRC2,CASP8,FADD,MAP3K3,NFKB2,NFKBIA,NFKBIB,NFKBIE,NFKBIL1,RIPK1,TNFAIP3,TNFRSF1A,TNFRSF1B,TRADD
CCNT2	29.318	6.23048e-08	5.8878e-06	REACTOME_SIGNALING_BY_WNT	28	65	16588	3364	7.2384e-06	0.023865	CSNK1A1,FRAT1,FRAT2,PPP2CA,PPP2R5A,PPP2R5D,PSMA1,PSMA4,PSMA5,PSMA7,PSMB1,PSMB2,PSMB7,PSMC3,PSMC4,PSMC5,PSMC6,PSMD1,PSMD11,PSMD12,PSMD13,PSMD3,PSMD7,PSMD9,PSME1,PSME4,SKP1,UBA52
YY1	19.601	9.60493e-06	0.000453833	REACTOME_SIGNALING_BY_WNT	29	65	16588	2755	2.30296e-08	7.59977e-05	AXIN1,CSNK1A1,PPP2CA,PPP2R1A,PPP2R1B,PPP2R5D,PSMA2,PSMA4,PSMA5,PSMA7,PSMB1,PSMB3,PSMB4,PSMB5,PSMB6,PSMB7,PSMC1,PSMC4,PSMC5,PSMC6,PSMD11,PSMD12,PSMD3,PSMD4,PSMD7,PSMD8,PSME4,SKP1,UBA52
ELF1	10.2986	0.00133396	0.0444914	ST_TUMOR_NECROSIS_FACTOR_PATHWAY	16	29	16624	3494	1.07724e-05	0.0356136	AGFG1,BAG4,BIRC2,BIRC3,CASP3,CASP8,FADD,MAP2K4,MAP3K3,MAP3K7,NFKB1,NFKBIE,NR2C2,TNFRSF1A,TNFRSF1B,TRADD
PHF8	1565.63	0	0	BIOCARTA_KREB_PATHWAY	8	8	16645	4964	0	0	ACO2,CS,FH,IDH2,MDH1,OGDH,SDHA,SUCLA2
PHF8	1565.63	0	0	cellular response to stimulus (GO:0006370)	5	5	16648	4964	0	0	EIF2B1,EIF2B2,EIF2B3,EIF2B4,EIF2B5
PHF8	1565.63	0	0	depyrimidination (GO:0006801)	5	5	16648	4964	0	0	CCNO,MBD4,NTHL1,SMUG1,TDG
PHF8	1565.63	0	0	mitochondrial fragmentation involved in apoptotic process (GO:0015711)	5	5	16648	4964	0	0	BAX,BNIP3,DNM1L,FIS1,MFF
PHF8	1565.63	0	0	tricarboxylic acid cycle (GO:0090129)	6	6	16647	4964	0	0	DLD,DLST,IDH3B,NNT,OGDH,PDHB
PHF8	1565.63	0	0	gene expression (GO:0007265)	380	716	15937	4964	9.14186e-41	3.0351e-37	AARS,ADAR,AIMP2,AKT1,ANP32A,BDP1,BRF2,CARS2,CASC3,CCAR1,CCNH,CCNT2,CD2BP2,CDK7,CDK8,CDK9,CLNS1A,CNOT1,CNOT10,CNOT2,CNOT4,CNOT6,CNOT7,CNOT8,CPSF2,CPSF3,CPSF7,CSTF1,CSTF2,CTDP1,DARS2,DCP1B,DCP2,DCPS,DDOST,DDX20,DDX23,DDX6,DGCR8,DHX38,DHX9,DIS3,DNAJC8,EARS2,EDC3,EEF1A1,EEF1B2,EEF1E1,EEF2,EIF1AX,EIF2B1,EIF2B2,EIF2B3,EIF2B4,EIF2B5,EIF2S2,EIF3A,EIF3B,EIF3D,EIF3H,EIF3J,EIF3K,EIF4A1,EIF4A2,EIF4A3,EIF4EBP…
PHF8	1565.63	0	0	viral reproduction (GO:2000344)	185	328	16325	4964	1.48634e-24	4.93317e-21	AAAS,AP1G1,AP1M1,AP1S1,AP2B1,AP2S1,APOBEC3G,ARF1,ATP6V1H,B2M,BANF1,CALCOCO2,CCNH,CCNT2,CDK7,CDK9,CTDP1,CUL5,CXCR4,DOCK2,ERCC3,FAU,GTF2A2,GTF2E1,GTF2E2,GTF2F1,GTF2F2,GTF2H1,GTF2H3,KPNA1,KPNB1,LIG4,MNAT1,NCBP1,NCBP2,NMT1,NUP133,NUP153,NUP155,NUP160,NUP188,NUP205,NUP37,NUP43,NUP50,NUP54,NUP62,NUP85,NUP88,NUP93,NUPL1,NUPL2,PAK2,POLR2B,POLR2D,POLR2G,POLR2I,POLR2K,POLR2L,POM121,PPIA,PSIP1,PSMA1,PSMA2,P…
PHF8	1565.63	0	0	REACTOME_METABOLISM_OF_RNA	184	330	16323	4964	1.22998e-23	4.08108e-20	AAAS,AKT1,ANP32A,CASC3,CLNS1A,CNOT10,CNOT2,CNOT4,CNOT6,CNOT7,CNOT8,DCP1A,DCP1B,DCP2,DCPS,DDX20,DDX6,DIS3,EDC3,EIF4A1,EIF4A2,EIF4A3,EIF4G1,ELAVL1,ETF1,EXOSC1,EXOSC3,EXOSC5,EXOSC6,EXOSC9,FAU,GEMIN4,GEMIN5,GEMIN6,GEMIN7,HNRNPD,HSPA8,KHSRP,LSM1,LSM2,LSM3,LSM4,LSM5,LSM6,MAGOH,MAPK14,MAPKAPK2,NCBP1,NCBP2,NUP133,NUP153,NUP155,NUP188,NUP205,NUP37,NUP43,NUP50,NUP54,NUP62,NUP85,NUP88,NUP93,NUPL1,NUPL2,PABP…
PHF8	1565.63	0	0	RNA metabolic process (GO:0060402)	170	298	16355	4964	1.92403e-23	6.38201e-20	AKT1,ANP32A,CASC3,CLNS1A,CNOT1,CNOT10,CNOT2,CNOT4,CNOT6,CNOT7,CNOT8,DCP1B,DCP2,DCPS,DDX20,DDX6,DIS3,EDC3,EIF4A1,EIF4A2,EIF4A3,EIF4G1,ELAVL1,ETF1,EXOSC1,EXOSC3,EXOSC5,EXOSC6,EXOSC9,FAU,GEMIN4,GEMIN5,GEMIN6,GEMIN7,HNRNPD,HSPA1A,HSPA8,KHSRP,LSM1,LSM2,LSM3,LSM4,LSM5,LSM6,MAGOH,MAPK14,MAPKAPK2,NCBP1,NCBP2,PABPC1,PAN2,PAN3,PARN,PATL1,PPP2CA,PPP2R1A,PPP2R2A,PRMT5,PSMA1,PSMA2,PSMA3,PSMA4,PSMA5,PSMA7,PSMB…
PHF8	1565.63	0	0	cellular protein metabolic process (GO:0006260)	211	404	16249	4964	5.22083e-22	1.73123e-18	ALG1,ALG10B,ALG12,ALG14,ALG2,ALG3,ALG5,ALG6,ALG8,B3GNT2,B4GALT1,B4GALT5,CANX,CCT2,CCT4,CCT5,CCT6A,CCT7,CCT8,CHCHD4,DAD1,DDOST,DHPS,DNAJC19,DOHH,DOLK,DOLPP1,DPM1,DPM3,EDEM1,EDEM2,EDEM3,EEF1A1,EEF1B2,EEF2,EIF1AX,EIF2B1,EIF2B2,EIF2B3,EIF2B4,EIF2B5,EIF2S2,EIF3A,EIF3B,EIF3D,EIF3H,EIF3J,EIF3K,EIF4A1,EIF4A2,EIF4EBP1,EIF4G1,EIF4H,EIF5,EIF5A,EIF5B,ETF1,FAU,GALNT1,GALNT11,GALNT7,GANAB,GFPT1,GGCX,GMPPA,GMPP…
PHF8	1565.63	0	0	REACTOME_MRNA_PROCESSING	104	161	16492	4964	1.25298e-20	4.15363e-17	AAAS,ADAR,CCAR1,CCNH,CD2BP2,CDK7,CPSF2,CPSF3,CPSF7,CSTF1,CSTF2,DDX23,DHX38,DHX9,DNAJC8,ERCC3,FUS,GTF2F1,GTF2F2,GTF2H1,GTF2H3,HNRNPA0,HNRNPA1,HNRNPA2B1,HNRNPA3,HNRNPC,HNRNPD,HNRNPF,HNRNPH2,HNRNPK,HNRNPL,HNRNPR,HNRNPU,HNRNPUL1,LSM10,LSM11,LSM2,MAGOH,METTL3,MNAT1,NCBP1,NCBP2,NFX1,NUDT21,NUP133,NUP153,NUP155,NUP188,NUP205,NUP37,NUP43,NUP50,NUP54,NUP62,NUP85,NUP88,NUP93,NUPL1,NUPL2,PAPOLA,PCBP2,PCF11,…
PHF8	1565.63	0	0	REACTOME_HIV_INFECTION	125	207	16446	4964	1.31072e-20	4.34372e-17	AAAS,AP1G1,AP1M1,AP1S1,AP2B1,AP2S1,APOBEC3G,ARF1,ATP6V1H,B2M,BANF1,CCNH,CCNT2,CDK7,CDK9,CTDP1,CUL5,CXCR4,DOCK2,ERCC3,FEN1,GTF2A2,GTF2E1,GTF2E2,GTF2F1,GTF2F2,GTF2H1,GTF2H3,KPNA1,KPNB1,LIG4,MNAT1,NCBP1,NCBP2,NMT1,NPM1,NUP133,NUP153,NUP155,NUP188,NUP205,NUP37,NUP43,NUP50,NUP54,NUP62,NUP85,NUP88,NUP93,NUPL1,NUPL2,PAK2,POLR2B,POLR2D,POLR2G,POLR2I,POLR2K,POLR2L,POM121,PPIA,PSIP1,PSMA1,PSMA2,PSMA3,PSMA4…
PHF8	1565.63	0	0	mRNA metabolic process (GO:0016264)	153	274	16379	4964	4.92621e-20	1.63205e-16	AKT1,ANP32A,CASC3,CNOT1,CNOT10,CNOT2,CNOT4,CNOT6,CNOT7,CNOT8,DCP1B,DCP2,DCPS,DDX6,DIS3,EDC3,EIF4A1,EIF4A2,EIF4A3,EIF4G1,ELAVL1,ETF1,EXOSC1,EXOSC3,EXOSC5,EXOSC6,EXOSC9,FAU,HNRNPD,HSPA1A,HSPA8,KHSRP,LSM1,LSM2,LSM3,LSM4,LSM5,LSM6,MAGOH,MAPK14,MAPKAPK2,NCBP1,NCBP2,PABPC1,PAN2,PAN3,PARN,PATL1,PPP2CA,PPP2R1A,PPP2R2A,PSMA1,PSMA2,PSMA3,PSMA4,PSMA5,PSMA7,PSMB1,PSMB2,PSMB3,PSMB4,PSMB6,PSMB7,PSMC1,PSMC3,PSM…
PHF8	1565.63	0	0	REACTOME_PROCESSING_OF_CAPPED_INTRON_CONTAINING_PRE_MRNA	93	140	16513	4964	6.27596e-20	2.0786e-16	AAAS,CCAR1,CD2BP2,CPSF2,CPSF3,CPSF7,CSTF1,CSTF2,DDX23,DHX38,DHX9,DNAJC8,FUS,GTF2F1,GTF2F2,HNRNPA0,HNRNPA1,HNRNPA2B1,HNRNPA3,HNRNPC,HNRNPD,HNRNPF,HNRNPH2,HNRNPK,HNRNPL,HNRNPR,HNRNPU,HNRNPUL1,LSM2,MAGOH,METTL3,NCBP1,NCBP2,NFX1,NUDT21,NUP133,NUP153,NUP155,NUP188,NUP205,NUP37,NUP43,NUP50,NUP54,NUP62,NUP85,NUP88,NUP93,NUPL1,NUPL2,PAPOLA,PCBP2,PCF11,PHF5A,POLR2B,POLR2D,POLR2G,POLR2I,POLR2K,POLR2L,POM12…
PHF8	1565.63	0	0	REACTOME_CELL_CYCLE_MITOTIC	174	325	16328	4964	6.62146e-20	2.19237e-16	ACTR1A,AHCTF1,AKAP9,ANAPC1,ANAPC10,ANAPC11,ANAPC4,ANAPC5,ANAPC7,B9D2,BUB3,CASC5,CCNE2,CCNH,CDC16,CDC20,CDC23,CDC25A,CDC25C,CDC26,CDK2,CDK4,CDK5RAP2,CDK7,CDKN2C,CENPA,CENPH,CENPI,CENPK,CENPL,CENPN,CENPO,CENPP,CENPQ,CEP192,CEP250,CEP290,CEP57,CEP63,CEP76,CETN2,CKS1B,CLASP1,CLIP1,CSNK1E,DBF4,DCTN2,DCTN3,DHFR,DNA2,DSN1,DYNC1H1,DYNC1I2,DYNLL1,E2F1,E2F3,FBXO5,FEN1,FGFR1OP,GINS1,GINS2,GINS4,GMNN,HAUS2,H…
PHF8	1565.63	0	0	nuclear mRNA splicing, via spliceosome (GO:0032715)	108	177	16476	4964	1.49077e-18	4.93445e-15	AQR,BUD13,CCAR1,CD2BP2,CDC5L,CPSF2,CPSF3,CPSF7,CSTF1,CSTF2,CWC15,CWC22,DDX23,DDX41,DHX38,DHX8,DHX9,DNAJC8,EIF4A3,FRG1,FUS,GEMIN5,GEMIN6,GEMIN7,GPATCH1,GTF2F1,GTF2F2,HNRNPA0,HNRNPA1,HNRNPA2B1,HNRNPA3,HNRNPC,HNRNPD,HNRNPF,HNRNPH2,HNRNPK,HNRNPL,HNRNPR,HNRNPU,HNRNPUL1,ISY1,LSM3,MAGOH,NCBP1,NCBP2,NUDT21,PABPC1,PAPOLA,PCBP2,PCF11,PHF5A,PLRG1,PNN,POLR2B,POLR2D,POLR2G,POLR2I,POLR2K,POLR2L,PPIH,PPIL1,PPIL…
PHF8	1565.63	0	0	KEGG_SPLICEOSOME	85	128	16525	4964	2.22497e-18	7.36241e-15	ACIN1,AQR,BCAS2,BUD31,CDC5L,CTNNBL1,CWC15,DDX23,DDX42,DDX46,DHX15,DHX16,DHX38,DHX8,EIF4A3,HNRNPA1,HNRNPA3,HNRNPC,HNRNPK,HNRNPU,HSPA1A,HSPA1L,HSPA8,ISY1,LSM2,LSM3,LSM4,LSM5,LSM6,MAGOH,MAGOHB,NAA38,NCBP1,NCBP2,PHF5A,PLRG1,PPIH,PPIL1,PQBP1,PRPF18,PRPF19,PRPF3,PRPF31,PRPF38A,PRPF38B,PRPF4,PRPF40A,PRPF6,PRPF8,PUF60,RBM17,RBM22,RBM25,RBM8A,RBMX,SF3A1,SF3B1,SF3B3,SF3B5,SMNDC1,SNRNP200,SNRNP40,SNRNP70,SN…
PHF8	1565.63	0	0	KEGG_RIBOSOME	65	88	16565	4964	2.36054e-18	7.80868e-15	FAU,MRPL13,RPL10A,RPL11,RPL12,RPL13,RPL13A,RPL14,RPL15,RPL17,RPL18,RPL18A,RPL19,RPL22,RPL22L1,RPL23,RPL24,RPL26,RPL27,RPL27A,RPL29,RPL3,RPL32,RPL34,RPL35,RPL36,RPL36A,RPL36AL,RPL37,RPL38,RPL4,RPL41,RPL5,RPL6,RPL7A,RPL8,RPL9,RPLP0,RPLP1,RPLP2,RPS10,RPS11,RPS13,RPS15A,RPS16,RPS18,RPS2,RPS20,RPS21,RPS23,RPS24,RPS25,RPS27L,RPS29,RPS3,RPS3A,RPS4X,RPS5,RPS6,RPS7,RPS8,RPS9,RPSA,RSL24D1,UBA52
PHF8	1565.63	0	0	REACTOME_CELL_CYCLE	206	421	16232	4964	2.58163e-17	8.53746e-14	ACTR1A,AHCTF1,AKAP9,ANAPC1,ANAPC10,ANAPC11,ANAPC4,ANAPC5,ANAPC7,ATM,ATRIP,B9D2,BUB3,CASC5,CCNE2,CCNH,CDC16,CDC20,CDC23,CDC25A,CDC25C,CDC26,CDK2,CDK4,CDK5RAP2,CDK7,CDKN2C,CENPA,CENPH,CENPI,CENPK,CENPL,CENPN,CENPO,CENPP,CENPQ,CEP192,CEP250,CEP290,CEP57,CEP63,CEP76,CETN2,CHEK2,CKS1B,CLASP1,CLIP1,CSNK1E,DBF4,DCTN2,DCTN3,DHFR,DKC1,DNA2,DSN1,DYNC1H1,DYNC1I2,DYNLL1,E2F1,E2F3,FBXO5,FEN1,FGFR1OP,GINS1,GIN…
PHF8	1565.63	0	0	REACTOME_DNA_REPLICATION	112	192	16461	4964	4.58439e-17	1.5156e-13	AHCTF1,B9D2,BUB3,CASC5,CDC20,CDK2,CENPA,CENPH,CENPI,CENPK,CENPL,CENPN,CENPO,CENPP,CENPQ,CLASP1,CLIP1,DBF4,DNA2,DSN1,E2F1,E2F3,FBXO5,FEN1,GINS1,GINS2,GINS4,GMNN,KIF20A,KIF2A,KIF2C,KNTC1,MAD1L1,MAD2L1,MAPRE1,MCM10,MCM3,MCM4,MCM6,MCM7,MCM8,MIS12,NDC80,NDEL1,NSL1,NUDC,NUP133,NUP37,NUP43,NUP85,PAFAH1B1,PCNA,PMF1,POLA1,POLA2,POLD3,PPP1CC,PPP2CA,PPP2R1A,PPP2R1B,PPP2R5A,PPP2R5D,PPP2R5E,PRIM1,PSMA1,PSMA2,…
PHF8	1565.63	0	0	REACTOME_ANTIGEN_PROCESSING_UBIQUITINATION_PROTEASOME_DEGRADATION	120	212	16441	4964	9.91467e-17	3.2768e-13	ANAPC1,ANAPC10,ANAPC11,ANAPC4,ANAPC5,ANAPC7,ARIH2,ASB1,BLMH,CDC16,CDC20,CDC23,CDC26,CDC34,CUL2,CUL3,CUL5,DET1,DTX3L,FBXO17,FBXO4,FBXW11,GAN,HUWE1,KEAP1,KLHL20,LNPEP,LRRC41,MKRN1,PARK2,PJA1,PJA2,PSMA1,PSMA2,PSMA3,PSMA4,PSMA5,PSMA7,PSMB1,PSMB2,PSMB3,PSMB4,PSMB6,PSMB7,PSMC1,PSMC3,PSMC4,PSMC5,PSMC6,PSMD1,PSMD10,PSMD11,PSMD12,PSMD13,PSMD14,PSMD2,PSMD3,PSMD4,PSMD7,PSMD8,PSMD9,PSME1,PSME2,RBX1,RCHY1,RNF…
PHF8	1565.63	0	0	REACTOME_METABOLISM_OF_MRNA	150	284	16369	4964	1.05199e-16	3.47578e-13	AKT1,ANP32A,CASC3,CNOT10,CNOT2,CNOT4,CNOT6,CNOT7,CNOT8,DCP1A,DCP1B,DCP2,DCPS,DDX6,DIS3,EDC3,EIF4A1,EIF4A2,EIF4A3,EIF4G1,ELAVL1,ETF1,EXOSC1,EXOSC3,EXOSC5,EXOSC6,EXOSC9,FAU,HNRNPD,HSPA8,KHSRP,LSM1,LSM2,LSM3,LSM4,LSM5,LSM6,MAGOH,MAPK14,MAPKAPK2,NCBP1,NCBP2,PABPC1,PARN,PATL1,PPP2CA,PPP2R1A,PPP2R2A,PSMA1,PSMA2,PSMA3,PSMA4,PSMA5,PSMA7,PSMB1,PSMB2,PSMB3,PSMB4,PSMB6,PSMB7,PSMC1,PSMC3,PSMC4,PSMC5,PSMC6,PS…
PHF8	1565.63	0	0	mitotic cell cycle (GO:0015884)	174	344	16309	4964	1.22156e-16	4.03481e-13	ACTR1A,AHCTF1,AKAP9,ANAPC1,ANAPC10,ANAPC11,ANAPC4,ANAPC5,ANAPC7,B9D2,BUB3,CASC5,CCNE2,CCNH,CDC16,CDC20,CDC23,CDC25A,CDC25C,CDC26,CDK2,CDK4,CDK5RAP2,CDK7,CDKN2C,CENPA,CENPE,CENPH,CENPI,CENPK,CENPL,CENPN,CENPO,CENPP,CENPQ,CEP192,CEP250,CEP290,CEP57,CEP63,CEP76,CEP78,CETN2,CKS1B,CLASP1,CLASP2,CLIP1,CSNK1E,DBF4,DCTN2,DCTN3,DHFR,DNA2,DSN1,DYNC1H1,DYNC1I2,DYNLL1,E2F1,E2F3,FBXO5,FEN1,FGFR1OP,GINS1,GINS2…
PHF8	1565.63	0	0	REACTOME_MITOTIC_M_M_G1_PHASES	102	172	16481	4964	2.11471e-16	6.98277e-13	AHCTF1,B9D2,BUB3,CASC5,CDC20,CDK2,CENPA,CENPH,CENPI,CENPK,CENPL,CENPN,CENPO,CENPP,CENPQ,CLASP1,CLIP1,DBF4,DSN1,E2F1,E2F3,FBXO5,GMNN,KIF20A,KIF2A,KIF2C,KNTC1,MAD1L1,MAD2L1,MAPRE1,MCM10,MCM3,MCM4,MCM6,MCM7,MCM8,MIS12,NDC80,NDEL1,NSL1,NUDC,NUP133,NUP37,NUP43,NUP85,PAFAH1B1,PMF1,POLA1,POLA2,PPP1CC,PPP2CA,PPP2R1A,PPP2R1B,PPP2R5A,PPP2R5D,PPP2R5E,PRIM1,PSMA1,PSMA2,PSMA3,PSMA4,PSMA5,PSMA7,PSMB1,PSMB2,PSM…
PHF8	1565.63	0	0	nuclear-transcribed mRNA catabolic process, nonsense-mediated decay (GO:0032725)	82	128	16525	4964	2.24267e-16	7.40304e-13	CASC3,DCP2,EIF4A3,EIF4G1,ETF1,EXOSC10,FAU,MAGOH,NCBP1,NCBP2,PABPC1,PARN,PNRC2,PPP2CA,PPP2R1A,PPP2R2A,RBM8A,RNPS1,RPL10A,RPL11,RPL12,RPL13,RPL13A,RPL14,RPL15,RPL17,RPL18,RPL18A,RPL19,RPL22,RPL23,RPL24,RPL26,RPL27,RPL27A,RPL29,RPL3,RPL32,RPL34,RPL35,RPL36,RPL36A,RPL37,RPL38,RPL4,RPL41,RPL5,RPL6,RPL7A,RPL8,RPL9,RPLP0,RPLP1,RPLP2,RPS10,RPS11,RPS13,RPS14,RPS15A,RPS16,RPS18,RPS2,RPS20,RPS21,RPS23,RPS24…
PHF8	1565.63	0	0	REACTOME_MRNA_SPLICING	73	111	16542	4964	9.9656e-16	3.28865e-12	CCAR1,CD2BP2,CPSF2,CPSF3,CPSF7,CSTF1,CSTF2,DDX23,DHX38,DHX9,DNAJC8,FUS,GTF2F1,GTF2F2,HNRNPA0,HNRNPA1,HNRNPA2B1,HNRNPA3,HNRNPC,HNRNPD,HNRNPF,HNRNPH2,HNRNPK,HNRNPL,HNRNPR,HNRNPU,HNRNPUL1,LSM2,MAGOH,NCBP1,NCBP2,NFX1,NUDT21,PAPOLA,PCBP2,PCF11,PHF5A,POLR2B,POLR2D,POLR2G,POLR2I,POLR2K,POLR2L,PRPF4,PRPF6,PRPF8,PTBP1,RBM5,RBM8A,RBMX,RNPS1,SF3A1,SF3B1,SF3B3,SF3B5,SMC1A,SNRNP200,SNRNP40,SNRNP70,SNRPA,SNRPA…
PHF8	1565.63	0	0	REACTOME_CLASS_I_MHC_MEDIATED_ANTIGEN_PROCESSING_PRESENTATION	134	251	16402	4964	1.31157e-15	4.32687e-12	ANAPC1,ANAPC10,ANAPC11,ANAPC4,ANAPC5,ANAPC7,ARIH2,ASB1,B2M,BLMH,CANX,CDC16,CDC20,CDC23,CDC26,CDC34,CUL2,CUL3,CUL5,CYBA,DET1,DTX3L,ERAP1,FBXO17,FBXO4,FBXW11,GAN,HSPA5,HUWE1,KEAP1,KLHL20,LNPEP,LRRC41,MKRN1,PARK2,PDIA3,PJA1,PJA2,PSMA1,PSMA2,PSMA3,PSMA4,PSMA5,PSMA7,PSMB1,PSMB2,PSMB3,PSMB4,PSMB6,PSMB7,PSMC1,PSMC3,PSMC4,PSMC5,PSMC6,PSMD1,PSMD10,PSMD11,PSMD12,PSMD13,PSMD14,PSMD2,PSMD3,PSMD4,PSMD7,PSMD8,…
PHF8	1565.63	0	0	SRP-dependent cotranslational protein targeting to membrane (GO:0070989)	75	119	16534	4964	1.39178e-14	4.59008e-11	DDOST,FAU,RPL10A,RPL11,RPL12,RPL13,RPL13A,RPL14,RPL15,RPL17,RPL18,RPL18A,RPL19,RPL22,RPL23,RPL24,RPL26,RPL27,RPL27A,RPL29,RPL3,RPL32,RPL34,RPL35,RPL36,RPL36A,RPL37,RPL38,RPL4,RPL41,RPL5,RPL6,RPL7A,RPL8,RPL9,RPLP0,RPLP1,RPLP2,RPN1,RPN2,RPS10,RPS11,RPS13,RPS14,RPS15A,RPS16,RPS18,RPS2,RPS20,RPS21,RPS23,RPS24,RPS25,RPS29,RPS3,RPS3A,RPS4X,RPS5,RPS6,RPS7,RPS8,RPS9,RPSA,SEC11A,SEC61B,SPCS2,SPCS3,SRP19,S…
PHF8	1565.63	0	0	translational initiation (GO:0090037)	83	139	16514	4964	5.93896e-14	1.95808e-10	ABCF1,EIF1AX,EIF2A,EIF2B1,EIF2B2,EIF2B3,EIF2B4,EIF2B5,EIF2S2,EIF3A,EIF3B,EIF3D,EIF3H,EIF3J,EIF3K,EIF3M,EIF4A1,EIF4A2,EIF4EBP1,EIF4G1,EIF4G2,EIF4H,FAU,PABPC1,RPL10A,RPL11,RPL12,RPL13,RPL13A,RPL14,RPL15,RPL17,RPL18,RPL18A,RPL19,RPL22,RPL23,RPL24,RPL26,RPL27,RPL27A,RPL29,RPL3,RPL32,RPL34,RPL35,RPL36,RPL36A,RPL37,RPL38,RPL4,RPL41,RPL5,RPL6,RPL7A,RPL8,RPL9,RPLP0,RPLP1,RPLP2,RPS10,RPS11,RPS13,RPS14,RPS…
PHF8	1565.63	0	0	REACTOME_LATE_PHASE_OF_HIV_LIFE_CYCLE	67	104	16549	4964	6.18774e-14	2.03948e-10	AAAS,CCNH,CCNT2,CDK7,CDK9,CTDP1,ERCC3,GTF2A2,GTF2E1,GTF2E2,GTF2F1,GTF2F2,GTF2H1,GTF2H3,MNAT1,NCBP1,NCBP2,NMT1,NUP133,NUP153,NUP155,NUP188,NUP205,NUP37,NUP43,NUP50,NUP54,NUP62,NUP85,NUP88,NUP93,NUPL1,NUPL2,POLR2B,POLR2D,POLR2G,POLR2I,POLR2K,POLR2L,POM121,RAN,RCC1,RNGTT,RNMT,SEH1L,SSRP1,SUPT16H,SUPT4H1,TAF10,TAF11,TAF12,TAF13,TAF4,TAF5,TAF6,TAF9,TBP,TCEA1,TCEB1,TCEB2,TCEB3,TSG101,UBA52,VPS28,VPS37A…
PHF8	1565.63	0	0	RNA splicing (GO:0060501)	93	165	16488	4964	3.02084e-13	9.95366e-10	BCAS2,CCAR1,CD2BP2,CDK12,CPSF2,CPSF3,CPSF7,CSTF1,CSTF2,DDX23,DDX47,DHX15,DHX38,DHX8,DHX9,DNAJC8,FUS,GTF2F1,GTF2F2,HNRNPA0,HNRNPA1,HNRNPA2B1,HNRNPA3,HNRNPC,HNRNPD,HNRNPF,HNRNPH2,HNRNPK,HNRNPL,HNRNPR,HNRNPU,HNRNPUL1,KHSRP,LSM1,LSM2,LSM6,LUC7L3,MAGOH,NCBP1,NCBP2,NUDT21,PAPOLA,PCBP2,PCF11,PDCD7,PHF5A,POLR2B,POLR2D,POLR2G,POLR2I,POLR2K,POLR2L,PPIG,PRPF3,PRPF4B,PRPF8,PTBP1,RBM5,RBM8A,RBMX,RNPS1,RP9,RSR…
PHF8	1565.63	0	0	REACTOME_METABOLISM_OF_PROTEINS	230	518	16135	4964	3.62359e-13	1.19361e-09	ACO2,ALG1,ALG10B,ALG12,ALG14,ALG2,ALG3,ALG5,ALG6,ALG8,ARSK,ATP5A1,ATP5B,ATP5G1,B3GNT2,B4GALT1,B4GALT5,CANX,CCT2,CCT4,CCT5,CCT6A,CCT7,CCT8,CHCHD4,COQ2,COX17,CS,CYC1,DAD1,DDOST,DHPS,DNAJC19,DOHH,DOLK,DOLPP1,DPM1,DPM3,EDEM1,EDEM2,EDEM3,EEF1A1,EEF1B2,EEF2,EIF1AX,EIF2B1,EIF2B2,EIF2B3,EIF2B4,EIF2B5,EIF2S2,EIF3A,EIF3B,EIF3D,EIF3H,EIF3J,EIF3K,EIF4A1,EIF4A2,EIF4EBP1,EIF4G1,EIF4H,EIF5,EIF5A,EIF5B,ETF1,FAU,…
PHF8	1565.63	0	0	viral infectious cycle (GO:2000343)	67	107	16546	4964	4.80188e-13	1.58126e-09	CPSF4,FAU,KPNA1,KPNB1,RAN,RPL10A,RPL11,RPL12,RPL13,RPL13A,RPL14,RPL15,RPL17,RPL18,RPL18A,RPL19,RPL22,RPL23,RPL24,RPL26,RPL27,RPL27A,RPL29,RPL3,RPL32,RPL34,RPL35,RPL36,RPL36A,RPL37,RPL38,RPL4,RPL41,RPL5,RPL6,RPL7A,RPL8,RPL9,RPLP0,RPLP1,RPLP2,RPS10,RPS11,RPS13,RPS14,RPS15A,RPS16,RPS18,RPS2,RPS20,RPS21,RPS23,RPS24,RPS25,RPS29,RPS3,RPS3A,RPS4X,RPS5,RPS6,RPS7,RPS8,RPS9,RPSA,TGFB1,UBA52,XPO1
PHF8	1565.63	0	0	translational elongation (GO:0090026)	66	105	16548	4964	5.36992e-13	1.76778e-09	EEF1A1,EEF2,EEF2K,EIF5A,FAU,RPL10A,RPL11,RPL12,RPL13,RPL13A,RPL14,RPL15,RPL17,RPL18,RPL18A,RPL19,RPL22,RPL23,RPL24,RPL26,RPL27,RPL27A,RPL29,RPL3,RPL32,RPL34,RPL35,RPL36,RPL36A,RPL37,RPL38,RPL4,RPL41,RPL5,RPL6,RPL7A,RPL8,RPL9,RPLP0,RPLP1,RPLP2,RPS10,RPS11,RPS13,RPS14,RPS15A,RPS16,RPS18,RPS2,RPS20,RPS21,RPS23,RPS24,RPS25,RPS29,RPS3,RPS3A,RPS4X,RPS5,RPS6,RPS7,RPS8,RPS9,RPSA,TSFM,UBA52
PHF8	1565.63	0	0	REACTOME_HIV_LIFE_CYCLE	75	125	16528	4964	5.94861e-13	1.95769e-09	AAAS,BANF1,CCNH,CCNT2,CDK7,CDK9,CTDP1,CXCR4,ERCC3,FEN1,GTF2A2,GTF2E1,GTF2E2,GTF2F1,GTF2F2,GTF2H1,GTF2H3,LIG4,MNAT1,NCBP1,NCBP2,NMT1,NUP133,NUP153,NUP155,NUP188,NUP205,NUP37,NUP43,NUP50,NUP54,NUP62,NUP85,NUP88,NUP93,NUPL1,NUPL2,POLR2B,POLR2D,POLR2G,POLR2I,POLR2K,POLR2L,POM121,PPIA,PSIP1,RAN,RCC1,RNGTT,RNMT,SEH1L,SSRP1,SUPT16H,SUPT4H1,TAF10,TAF11,TAF12,TAF13,TAF4,TAF5,TAF6,TAF9,TBP,TCEA1,TCEB1,TCEB…
PHF8	1565.63	0	0	REACTOME_HOST_INTERACTIONS_OF_HIV_FACTORS	78	132	16521	4964	6.84367e-13	2.25157e-09	AAAS,AP1G1,AP1M1,AP1S1,AP2B1,AP2S1,APOBEC3G,ARF1,ATP6V1H,B2M,BANF1,CDK9,CUL5,DOCK2,KPNA1,KPNB1,NPM1,NUP133,NUP153,NUP155,NUP188,NUP205,NUP37,NUP43,NUP50,NUP54,NUP62,NUP85,NUP88,NUP93,NUPL1,NUPL2,PAK2,POM121,PPIA,PSIP1,PSMA1,PSMA2,PSMA3,PSMA4,PSMA5,PSMA7,PSMB1,PSMB2,PSMB3,PSMB4,PSMB6,PSMB7,PSMC1,PSMC3,PSMC4,PSMC5,PSMC6,PSMD1,PSMD10,PSMD11,PSMD12,PSMD13,PSMD14,PSMD2,PSMD3,PSMD4,PSMD7,PSMD8,PSMD9,PS…
PHF8	1565.63	0	0	REACTOME_TCA_CYCLE_AND_RESPIRATORY_ELECTRON_TRANSPORT	81	141	16512	4964	2.18738e-12	7.19429e-09	ACO2,ATP5A1,ATP5B,ATP5C1,ATP5E,ATP5F1,ATP5G1,ATP5H,ATP5J,ATP5J2,ATP5L,ATP5O,BSG,COX4I1,COX5A,COX5B,COX6A1,COX6B1,COX7B,COX7C,COX8A,CS,CYC1,CYCS,DLAT,DLD,DLST,ETFA,FH,IDH1,IDH2,IDH3A,IDH3B,L2HGDH,MDH2,NDUFA1,NDUFA10,NDUFA11,NDUFA12,NDUFA13,NDUFA2,NDUFA3,NDUFA4,NDUFA6,NDUFA7,NDUFA8,NDUFA9,NDUFAB1,NDUFB1,NDUFB10,NDUFB4,NDUFB5,NDUFB6,NDUFB7,NDUFB8,NDUFB9,NDUFC2,NDUFS1,NDUFS3,NDUFS4,NDUFS5,NDUFS6,NDUF…
PHF8	1565.63	0	0	REACTOME_REGULATION_OF_MRNA_STABILITY_BY_PROTEINS_THAT_BIND_AU_RICH_ELEMENTS	55	84	16569	4964	3.04942e-12	1.00265e-08	AKT1,ANP32A,DCP1A,DCP2,DIS3,EIF4G1,ELAVL1,EXOSC1,EXOSC3,EXOSC5,EXOSC6,EXOSC9,HNRNPD,HSPA8,KHSRP,MAPK14,MAPKAPK2,PABPC1,PARN,PSMA1,PSMA2,PSMA3,PSMA4,PSMA5,PSMA7,PSMB1,PSMB2,PSMB3,PSMB4,PSMB6,PSMB7,PSMC1,PSMC3,PSMC4,PSMC5,PSMC6,PSMD1,PSMD10,PSMD11,PSMD12,PSMD13,PSMD14,PSMD2,PSMD3,PSMD4,PSMD7,PSMD8,PSMD9,PSME1,PSME2,TNPO1,UBA52,XPO1,YWHAB,YWHAZ
PHF8	1565.63	0	0	cell cycle checkpoint (GO:0003009)	82	144	16509	4964	3.11652e-12	1.0244e-08	ANAPC1,ANAPC10,ANAPC11,ANAPC4,ANAPC5,ANAPC7,ATM,ATRIP,BUB3,CCNE2,CCNG2,CDC16,CDC20,CDC23,CDC25A,CDC25C,CDC26,CDK2,CHEK2,CLSPN,DBF4,DCLRE1B,ERCC3,FANCG,HUS1,MAD1L1,MAD2L1,MCM10,MCM3,MCM4,MCM6,MCM7,MCM8,MDM2,PSMA1,PSMA2,PSMA3,PSMA4,PSMA5,PSMA7,PSMB1,PSMB2,PSMB3,PSMB4,PSMB6,PSMB7,PSMC1,PSMC3,PSMC4,PSMC5,PSMC6,PSMD1,PSMD10,PSMD11,PSMD12,PSMD13,PSMD14,PSMD2,PSMD3,PSMD4,PSMD7,PSMD8,PSMD9,PSME1,PSME2,RA…
PHF8	1565.63	0	0	KEGG_UBIQUITIN_MEDIATED_PROTEOLYSIS	79	138	16515	4964	5.08765e-12	1.6718e-08	ANAPC1,ANAPC10,ANAPC11,ANAPC4,ANAPC5,ANAPC7,BIRC2,CBL,CDC16,CDC20,CDC23,CDC26,CDC34,CUL2,CUL3,CUL4A,CUL5,DDB2,DET1,FANCL,FBXO4,FBXW11,HERC4,HUWE1,ITCH,KEAP1,MAP3K1,MDM2,NEDD4L,PARK2,PIAS1,PRPF19,RBX1,RCHY1,RFWD2,RNF7,SAE1,SIAH1,SKP1,SKP2,SMURF1,SOCS3,STUB1,TCEB1,TCEB2,TRIM37,UBA1,UBA2,UBA3,UBA6,UBA7,UBE2A,UBE2B,UBE2D1,UBE2D3,UBE2D4,UBE2E1,UBE2E2,UBE2G1,UBE2G2,UBE2I,UBE2J1,UBE2J2,UBE2K,UBE2L6,UBE2…
PHF8	1565.63	0	0	translational termination (GO:0090050)	62	100	16553	4964	6.055e-12	1.98907e-08	ETF1,FAU,RPL10A,RPL11,RPL12,RPL13,RPL13A,RPL14,RPL15,RPL17,RPL18,RPL18A,RPL19,RPL22,RPL23,RPL24,RPL26,RPL27,RPL27A,RPL29,RPL3,RPL32,RPL34,RPL35,RPL36,RPL36A,RPL37,RPL38,RPL4,RPL41,RPL5,RPL6,RPL7A,RPL8,RPL9,RPLP0,RPLP1,RPLP2,RPS10,RPS11,RPS13,RPS14,RPS15A,RPS16,RPS18,RPS2,RPS20,RPS21,RPS23,RPS24,RPS25,RPS29,RPS3,RPS3A,RPS4X,RPS5,RPS6,RPS7,RPS8,RPS9,RPSA,UBA52
PHF8	1565.63	0	0	REACTOME_RESPIRATORY_ELECTRON_TRANSPORT_ATP_SYNTHESIS_BY_CHEMIOSMOTIC_COUPLING_AND_HEAT_PRODUCTION_BY_UNCOUPLING_PROTEINS_	61	98	16555	4964	6.81489e-12	2.23801e-08	ATP5A1,ATP5B,ATP5C1,ATP5E,ATP5F1,ATP5G1,ATP5H,ATP5J,ATP5J2,ATP5L,ATP5O,COX4I1,COX5A,COX5B,COX6A1,COX6B1,COX7B,COX7C,COX8A,CYC1,CYCS,ETFA,NDUFA1,NDUFA10,NDUFA11,NDUFA12,NDUFA13,NDUFA2,NDUFA3,NDUFA4,NDUFA6,NDUFA7,NDUFA8,NDUFA9,NDUFAB1,NDUFB1,NDUFB10,NDUFB4,NDUFB5,NDUFB6,NDUFB7,NDUFB8,NDUFB9,NDUFC2,NDUFS1,NDUFS3,NDUFS4,NDUFS5,NDUFS6,NDUFS8,NDUFV2,NDUFV3,SDHA,SDHB,SDHC,SDHD,UQCRB,UQCRC2,UQCRFS1,UQCRH…
PHF8	1565.63	0	0	viral transcription (GO:2000352)	61	98	16555	4964	6.81489e-12	2.23801e-08	FAU,RPL10A,RPL11,RPL12,RPL13,RPL13A,RPL14,RPL15,RPL17,RPL18,RPL18A,RPL19,RPL22,RPL23,RPL24,RPL26,RPL27,RPL27A,RPL29,RPL3,RPL32,RPL34,RPL35,RPL36,RPL36A,RPL37,RPL38,RPL4,RPL41,RPL5,RPL6,RPL7A,RPL8,RPL9,RPLP0,RPLP1,RPLP2,RPS10,RPS11,RPS13,RPS14,RPS15A,RPS16,RPS18,RPS2,RPS20,RPS21,RPS23,RPS24,RPS25,RPS29,RPS3,RPS3A,RPS4X,RPS5,RPS6,RPS7,RPS8,RPS9,RPSA,UBA52
PHF8	1565.63	0	0	REACTOME_RNA_POL_II_TRANSCRIPTION	64	105	16548	4964	8.83475e-12	2.89956e-08	CCNH,CCNT2,CDK7,CDK9,CPSF2,CPSF3,CPSF7,CSTF1,CSTF2,CTDP1,DHX38,ERCC3,GTF2A2,GTF2E1,GTF2E2,GTF2F1,GTF2F2,GTF2H1,GTF2H3,LSM10,LSM11,MAGOH,MNAT1,NCBP1,NCBP2,NFX1,NUDT21,PAPOLA,PCF11,POLR2B,POLR2D,POLR2G,POLR2I,POLR2K,POLR2L,RBM8A,RNGTT,RNMT,RNPS1,SLBP,SNRPB,SNRPD3,SNRPE,SNRPF,SNRPG,SSRP1,SUPT16H,SUPT4H1,TAF10,TAF11,TAF12,TAF13,TAF4,TAF5,TAF6,TAF9,TBP,TCEA1,TCEB1,TCEB2,TCEB3,U2AF1,U2AF2,UPF3B
PHF8	1565.63	0	0	respiratory electron transport chain (GO:0051893)	63	103	16550	4964	1.00586e-11	3.30023e-08	ALDH5A1,ATP5A1,ATP5B,ATP5C1,ATP5E,ATP5F1,ATP5G1,ATP5H,ATP5J,ATP5J2,ATP5L,ATP5O,COX4I1,COX5A,COX5B,COX6A1,COX6B1,COX7B,COX7C,COX8A,CYC1,CYCS,ETFA,NDUFA1,NDUFA10,NDUFA11,NDUFA12,NDUFA13,NDUFA2,NDUFA3,NDUFA4,NDUFA6,NDUFA7,NDUFA8,NDUFA9,NDUFAB1,NDUFB1,NDUFB10,NDUFB11,NDUFB4,NDUFB5,NDUFB6,NDUFB7,NDUFB8,NDUFB9,NDUFC2,NDUFS1,NDUFS3,NDUFS4,NDUFS5,NDUFS6,NDUFS8,NDUFV2,NDUFV3,SDHA,SDHB,SDHC,SDHD,UQCRB,UQCR…
PHF8	1565.63	0	0	REACTOME_CELL_CYCLE_CHECKPOINTS	72	124	16529	4964	1.55354e-11	5.0956e-08	ANAPC1,ANAPC10,ANAPC11,ANAPC4,ANAPC5,ANAPC7,ATM,ATRIP,BUB3,CCNE2,CDC16,CDC20,CDC23,CDC25A,CDC25C,CDC26,CDK2,CHEK2,DBF4,HUS1,MAD1L1,MAD2L1,MCM10,MCM3,MCM4,MCM6,MCM7,MCM8,MDM2,PSMA1,PSMA2,PSMA3,PSMA4,PSMA5,PSMA7,PSMB1,PSMB2,PSMB3,PSMB4,PSMB6,PSMB7,PSMC1,PSMC3,PSMC4,PSMC5,PSMC6,PSMD1,PSMD10,PSMD11,PSMD12,PSMD13,PSMD14,PSMD2,PSMD3,PSMD4,PSMD7,PSMD8,PSMD9,PSME1,PSME2,RAD17,RAD9A,RFC2,RFC3,RFC4,RFWD2,R…
PHF8	1565.63	0	0	KEGG_OXIDATIVE_PHOSPHORYLATION	76	135	16518	4964	3.82994e-11	1.25584e-07	ATP5A1,ATP5B,ATP5C1,ATP5E,ATP5F1,ATP5G1,ATP5H,ATP5J,ATP5J2,ATP5L,ATP5O,ATP6AP1,ATP6V0B,ATP6V0E1,ATP6V1B2,ATP6V1C1,ATP6V1D,ATP6V1E1,ATP6V1E2,ATP6V1F,ATP6V1G1,ATP6V1H,COX10,COX11,COX15,COX17,COX4I1,COX5A,COX5B,COX6A1,COX6B1,COX7B,COX7C,COX8A,CYC1,LHPP,NDUFA1,NDUFA10,NDUFA11,NDUFA2,NDUFA3,NDUFA4,NDUFA6,NDUFA7,NDUFA8,NDUFA9,NDUFAB1,NDUFB1,NDUFB10,NDUFB4,NDUFB5,NDUFB6,NDUFB7,NDUFB8,NDUFB9,NDUFC2,NDUFS…
PHF8	1565.63	0	0	REACTOME_METABOLISM_OF_NON_CODING_RNA	36	49	16604	4964	5.03366e-11	1.65003e-07	AAAS,CLNS1A,DDX20,GEMIN4,GEMIN5,GEMIN6,GEMIN7,NCBP1,NCBP2,NUP133,NUP153,NUP155,NUP188,NUP205,NUP37,NUP43,NUP50,NUP54,NUP62,NUP85,NUP88,NUP93,NUPL1,NUPL2,POM121,PRMT5,SEH1L,SNRPB,SNRPD1,SNRPD3,SNRPE,SNRPF,SNRPG,SNUPN,TGS1,WDR77
PHF8	1565.63	0	0	BIOCARTA_PROTEASOME_PATHWAY	24	28	16625	4964	8.26915e-11	2.7098e-07	PSMA1,PSMA2,PSMA3,PSMA4,PSMA5,PSMA7,PSMB1,PSMB2,PSMB3,PSMB4,PSMB6,PSMB7,PSMC3,PSMC4,PSMC6,PSMD11,PSMD12,PSMD14,PSMD8,RPN1,RPN2,UBA1,UBE2A,UBE3A
PHF8	1565.63	0	0	REACTOME_AUTODEGRADATION_OF_CDH1_BY_CDH1_APC_C	43	64	16589	4964	1.38179e-10	4.52673e-07	ANAPC1,ANAPC10,ANAPC11,ANAPC4,ANAPC5,ANAPC7,CDC16,CDC23,CDC26,PSMA1,PSMA2,PSMA3,PSMA4,PSMA5,PSMA7,PSMB1,PSMB2,PSMB3,PSMB4,PSMB6,PSMB7,PSMC1,PSMC3,PSMC4,PSMC5,PSMC6,PSMD1,PSMD10,PSMD11,PSMD12,PSMD13,PSMD14,PSMD2,PSMD3,PSMD4,PSMD7,PSMD8,PSMD9,PSME1,PSME2,UBA52,UBE2D1,UBE2E1
PHF8	1565.63	0	0	translation (GO:0090023)	74	133	16520	4964	1.43147e-10	4.68807e-07	ABCF1,DDOST,DHPS,EEF1A1,EEF1B2,EEF2,EIF1,EIF1AX,EIF2B1,EIF2B2,EIF2B3,EIF2B4,EIF2B5,EIF2S2,EIF3A,EIF3B,EIF3D,EIF3H,EIF3J,EIF3K,EIF4A1,EIF4A2,EIF4EBP1,EIF4EBP2,EIF4G1,EIF4G2,EIF4G3,EIF4H,EIF5,EIF5B,ETF1,FAU,GTF2H3,MRPL10,MRPL51,MRPL52,MRPS24,MRPS7,MTIF2,MTIF3,PABPC1,PABPC4,RPN1,RPN2,RPS10,RPS13,RPS14,RPS20,RPS24,RPS25,RPS29,RPS4X,RPS5,RPS7,RPS8,RPS9,RPSA,RRBP1,SARS,SEC11A,SEC61B,SPCS2,SPCS3,SRP14,S…
PHF8	1565.63	0	0	REACTOME_VIF_MEDIATED_DEGRADATION_OF_APOBEC3G	37	52	16601	4964	1.44625e-10	4.73502e-07	APOBEC3G,CUL5,PSMA1,PSMA2,PSMA3,PSMA4,PSMA5,PSMA7,PSMB1,PSMB2,PSMB3,PSMB4,PSMB6,PSMB7,PSMC1,PSMC3,PSMC4,PSMC5,PSMC6,PSMD1,PSMD10,PSMD11,PSMD12,PSMD13,PSMD14,PSMD2,PSMD3,PSMD4,PSMD7,PSMD8,PSMD9,PSME1,PSME2,RBX1,TCEB1,TCEB2,UBA52
PHF8	1565.63	0	0	REACTOME_RESPIRATORY_ELECTRON_TRANSPORT	50	79	16574	4964	1.69212e-10	5.53832e-07	COX4I1,COX5A,COX5B,COX6A1,COX6B1,COX7B,COX7C,COX8A,CYC1,CYCS,ETFA,NDUFA1,NDUFA10,NDUFA11,NDUFA12,NDUFA13,NDUFA2,NDUFA3,NDUFA4,NDUFA6,NDUFA7,NDUFA8,NDUFA9,NDUFAB1,NDUFB1,NDUFB10,NDUFB4,NDUFB5,NDUFB6,NDUFB7,NDUFB8,NDUFB9,NDUFC2,NDUFS1,NDUFS3,NDUFS4,NDUFS5,NDUFS6,NDUFS8,NDUFV2,NDUFV3,SDHA,SDHB,SDHC,SDHD,UQCRB,UQCRC2,UQCRFS1,UQCRH,UQCRQ
PHF8	1565.63	0	0	REACTOME_APC_C_CDC20_MEDIATED_DEGRADATION_OF_MITOTIC_PROTEINS	47	73	16580	4964	2.25396e-10	7.37497e-07	ANAPC1,ANAPC10,ANAPC11,ANAPC4,ANAPC5,ANAPC7,BUB3,CDC16,CDC20,CDC23,CDC26,MAD2L1,PSMA1,PSMA2,PSMA3,PSMA4,PSMA5,PSMA7,PSMB1,PSMB2,PSMB3,PSMB4,PSMB6,PSMB7,PSMC1,PSMC3,PSMC4,PSMC5,PSMC6,PSMD1,PSMD10,PSMD11,PSMD12,PSMD13,PSMD14,PSMD2,PSMD3,PSMD4,PSMD7,PSMD8,PSMD9,PSME1,PSME2,PTTG1,UBA52,UBE2D1,UBE2E1
PHF8	1565.63	0	0	REACTOME_S_PHASE	63	109	16544	4964	3.20371e-10	1.04793e-06	CCNE2,CCNH,CDC25A,CDK2,CDK4,CDK7,CKS1B,DNA2,FEN1,GINS1,GINS2,GINS4,MCM3,MCM4,MCM6,MCM7,MCM8,MNAT1,MYC,PCNA,POLA1,POLA2,POLD3,PRIM1,PSMA1,PSMA2,PSMA3,PSMA4,PSMA5,PSMA7,PSMB1,PSMB2,PSMB3,PSMB4,PSMB6,PSMB7,PSMC1,PSMC3,PSMC4,PSMC5,PSMC6,PSMD1,PSMD10,PSMD11,PSMD12,PSMD13,PSMD14,PSMD2,PSMD3,PSMD4,PSMD7,PSMD8,PSMD9,PSME1,PSME2,RFC2,RFC3,RFC4,RPA1,RPA2,SKP1,SKP2,UBA52
PHF8	1565.63	0	0	KEGG_PARKINSONS_DISEASE	73	133	16520	4964	4.39019e-10	1.43559e-06	APAF1,ATP5A1,ATP5B,ATP5C1,ATP5E,ATP5F1,ATP5G1,ATP5H,ATP5J,ATP5O,CASP3,COX4I1,COX5A,COX5B,COX6A1,COX6B1,COX7B,COX7C,COX8A,CYC1,CYCS,NDUFA1,NDUFA10,NDUFA2,NDUFA3,NDUFA4,NDUFA6,NDUFA7,NDUFA8,NDUFA9,NDUFAB1,NDUFB1,NDUFB10,NDUFB4,NDUFB5,NDUFB6,NDUFB7,NDUFB8,NDUFB9,NDUFC2,NDUFS1,NDUFS3,NDUFS4,NDUFS5,NDUFS6,NDUFS8,NDUFV2,NDUFV3,PARK2,PARK7,PINK1,PPID,SDHA,SDHB,SDHC,SDHD,SEPT5,SLC25A5,UBA1,UBA7,UBE2G1,UB…
PHF8	1565.63	0	0	REACTOME_APC_C_CDH1_MEDIATED_DEGRADATION_OF_CDC20_AND_OTHER_APC_C_CDH1_TARGETED_PROTEINS_IN_LATE_MITOSIS_EARLY_G1	46	72	16581	4964	5.02547e-10	1.64283e-06	ANAPC1,ANAPC10,ANAPC11,ANAPC4,ANAPC5,ANAPC7,CDC16,CDC20,CDC23,CDC26,PSMA1,PSMA2,PSMA3,PSMA4,PSMA5,PSMA7,PSMB1,PSMB2,PSMB3,PSMB4,PSMB6,PSMB7,PSMC1,PSMC3,PSMC4,PSMC5,PSMC6,PSMD1,PSMD10,PSMD11,PSMD12,PSMD13,PSMD14,PSMD2,PSMD3,PSMD4,PSMD7,PSMD8,PSMD9,PSME1,PSME2,PTTG1,SKP2,UBA52,UBE2D1,UBE2E1
PHF8	1565.63	0	0	REACTOME_TRNA_AMINOACYLATION	31	42	16611	4964	6.99998e-10	2.28759e-06	AARS,AIMP2,CARS2,DARS2,EARS2,EEF1E1,EPRS,FARS2,FARSA,GARS,HARS2,IARS,IARS2,KARS,LARS,LARS2,NARS,NARS2,PARS2,PPA1,PPA2,QARS,RARS,RARS2,SARS,TARS,TARS2,WARS,WARS2,YARS,YARS2
PHF8	1565.63	0	0	REACTOME_MITOTIC_G1_G1_S_PHASES	74	137	16516	4964	9.14319e-10	2.98708e-06	CCNE2,CCNH,CDC25A,CDK2,CDK4,CDK7,CDKN2C,CKS1B,DBF4,DHFR,E2F1,E2F3,FBXO5,HDAC1,LIN52,LIN54,LIN9,MCM10,MCM3,MCM4,MCM6,MCM7,MCM8,MNAT1,MYC,PCNA,POLA1,POLA2,PPP2CA,PPP2R1A,PPP2R1B,PPP2R2A,PRIM1,PSMA1,PSMA2,PSMA3,PSMA4,PSMA5,PSMA7,PSMB1,PSMB2,PSMB3,PSMB4,PSMB6,PSMB7,PSMC1,PSMC3,PSMC4,PSMC5,PSMC6,PSMD1,PSMD10,PSMD11,PSMD12,PSMD13,PSMD14,PSMD2,PSMD3,PSMD4,PSMD7,PSMD8,PSMD9,PSME1,PSME2,RBBP4,RBL1,RBL2,RP…
PHF8	1565.63	0	0	REACTOME_CYCLIN_E_ASSOCIATED_EVENTS_DURING_G1_S_TRANSITION_	42	65	16588	4964	1.46778e-09	4.79377e-06	CCNE2,CCNH,CDC25A,CDK2,CDK7,CKS1B,MNAT1,MYC,PSMA1,PSMA2,PSMA3,PSMA4,PSMA5,PSMA7,PSMB1,PSMB2,PSMB3,PSMB4,PSMB6,PSMB7,PSMC1,PSMC3,PSMC4,PSMC5,PSMC6,PSMD1,PSMD10,PSMD11,PSMD12,PSMD13,PSMD14,PSMD2,PSMD3,PSMD4,PSMD7,PSMD8,PSMD9,PSME1,PSME2,SKP1,SKP2,UBA52
PHF8	1565.63	0	0	KEGG_HUNTINGTONS_DISEASE	93	185	16468	4964	1.49696e-09	4.88607e-06	AP2B1,AP2S1,APAF1,ATP5A1,ATP5B,ATP5C1,ATP5E,ATP5F1,ATP5G1,ATP5H,ATP5J,ATP5O,BAX,CASP3,CASP8,CLTA,CLTB,COX4I1,COX5A,COX5B,COX6A1,COX6B1,COX7B,COX7C,COX8A,CREB1,CREB3L2,CYC1,CYCS,DCTN2,DCTN4,DNAL4,GNAQ,HDAC1,HIP1,IFT57,NDUFA1,NDUFA10,NDUFA2,NDUFA3,NDUFA4,NDUFA6,NDUFA7,NDUFA8,NDUFA9,NDUFAB1,NDUFB1,NDUFB10,NDUFB4,NDUFB5,NDUFB6,NDUFB7,NDUFB8,NDUFB9,NDUFC2,NDUFS1,NDUFS3,NDUFS4,NDUFS5,NDUFS6,NDUFS8,NDUF…
PHF8	1565.63	0	0	REACTOME_G1_S_TRANSITION	63	112	16541	4964	1.51203e-09	4.93375e-06	CCNE2,CCNH,CDC25A,CDK2,CDK7,CKS1B,DBF4,DHFR,E2F1,FBXO5,MCM10,MCM3,MCM4,MCM6,MCM7,MCM8,MNAT1,MYC,PCNA,POLA1,POLA2,PPP2CA,PPP2R1A,PPP2R1B,PRIM1,PSMA1,PSMA2,PSMA3,PSMA4,PSMA5,PSMA7,PSMB1,PSMB2,PSMB3,PSMB4,PSMB6,PSMB7,PSMC1,PSMC3,PSMC4,PSMC5,PSMC6,PSMD1,PSMD10,PSMD11,PSMD12,PSMD13,PSMD14,PSMD2,PSMD3,PSMD4,PSMD7,PSMD8,PSMD9,PSME1,PSME2,RPA1,RPA2,SKP1,SKP2,TFDP1,TYMS,UBA52
PHF8	1565.63	0	0	REACTOME_MITOTIC_PROMETAPHASE	52	87	16566	4964	1.67351e-09	5.459e-06	AHCTF1,B9D2,BUB3,CASC5,CDC20,CENPA,CENPH,CENPI,CENPK,CENPL,CENPN,CENPO,CENPP,CENPQ,CLASP1,CLIP1,DSN1,KIF2A,KIF2C,KNTC1,MAD1L1,MAD2L1,MAPRE1,MIS12,NDC80,NDEL1,NSL1,NUDC,NUP133,NUP37,NUP43,NUP85,PAFAH1B1,PMF1,PPP1CC,PPP2CA,PPP2R1A,PPP2R1B,PPP2R5A,PPP2R5D,PPP2R5E,RCC2,SEC13,SEH1L,SGOL1,SGOL2,SMC1A,SMC3,XPO1,ZW10,ZWILCH,ZWINT
PHF8	1565.63	0	0	KEGG_RNA_DEGRADATION	39	59	16594	4964	1.8231e-09	5.94514e-06	CNOT1,CNOT10,CNOT2,CNOT4,CNOT6,CNOT7,CNOT8,DCP1A,DCP1B,DCP2,DCPS,DDX6,DIS3,EDC3,ENO1,ENO3,EXOSC1,EXOSC10,EXOSC3,EXOSC5,EXOSC6,EXOSC9,HSPA9,LSM1,LSM2,LSM3,LSM4,LSM5,LSM6,MPHOSPH6,NAA38,PAPOLA,PAPOLG,PARN,PATL1,SKIV2L2,TTC37,XRN2,ZCCHC7
PHF8	1565.63	0	0	REACTOME_REGULATION_OF_MITOTIC_CELL_CYCLE	51	85	16568	4964	1.92472e-09	6.27458e-06	ANAPC1,ANAPC10,ANAPC11,ANAPC4,ANAPC5,ANAPC7,BUB3,CDC16,CDC20,CDC23,CDC26,CDK2,FBXO5,MAD2L1,PSMA1,PSMA2,PSMA3,PSMA4,PSMA5,PSMA7,PSMB1,PSMB2,PSMB3,PSMB4,PSMB6,PSMB7,PSMC1,PSMC3,PSMC4,PSMC5,PSMC6,PSMD1,PSMD10,PSMD11,PSMD12,PSMD13,PSMD14,PSMD2,PSMD3,PSMD4,PSMD7,PSMD8,PSMD9,PSME1,PSME2,PTTG1,SKP1,SKP2,UBA52,UBE2D1,UBE2E1
PHF8	1565.63	0	0	REACTOME_P53_DEPENDENT_G1_DNA_DAMAGE_RESPONSE	38	57	16596	4964	1.92677e-09	6.27934e-06	ATM,CCNE2,CDK2,MDM2,PSMA1,PSMA2,PSMA3,PSMA4,PSMA5,PSMA7,PSMB1,PSMB2,PSMB3,PSMB4,PSMB6,PSMB7,PSMC1,PSMC3,PSMC4,PSMC5,PSMC6,PSMD1,PSMD10,PSMD11,PSMD12,PSMD13,PSMD14,PSMD2,PSMD3,PSMD4,PSMD7,PSMD8,PSMD9,PSME1,PSME2,RFWD2,TP53,UBA52
PHF8	1565.63	0	0	REACTOME_DESTABILIZATION_OF_MRNA_BY_AUF1_HNRNP_D0	36	53	16600	4964	2.08491e-09	6.79263e-06	EIF4G1,HNRNPD,HSPA8,PABPC1,PSMA1,PSMA2,PSMA3,PSMA4,PSMA5,PSMA7,PSMB1,PSMB2,PSMB3,PSMB4,PSMB6,PSMB7,PSMC1,PSMC3,PSMC4,PSMC5,PSMC6,PSMD1,PSMD10,PSMD11,PSMD12,PSMD13,PSMD14,PSMD2,PSMD3,PSMD4,PSMD7,PSMD8,PSMD9,PSME1,PSME2,UBA52
PHF8	1565.63	0	0	REACTOME_P53_INDEPENDENT_G1_S_DNA_DAMAGE_CHECKPOINT	35	51	16602	4964	2.12879e-09	6.93348e-06	ATM,CDC25A,CHEK2,PSMA1,PSMA2,PSMA3,PSMA4,PSMA5,PSMA7,PSMB1,PSMB2,PSMB3,PSMB4,PSMB6,PSMB7,PSMC1,PSMC3,PSMC4,PSMC5,PSMC6,PSMD1,PSMD10,PSMD11,PSMD12,PSMD13,PSMD14,PSMD2,PSMD3,PSMD4,PSMD7,PSMD8,PSMD9,PSME1,PSME2,UBA52
PHF8	1565.63	0	0	REACTOME_AUTODEGRADATION_OF_THE_E3_UBIQUITIN_LIGASE_COP1	35	51	16602	4964	2.12879e-09	6.93348e-06	ATM,PSMA1,PSMA2,PSMA3,PSMA4,PSMA5,PSMA7,PSMB1,PSMB2,PSMB3,PSMB4,PSMB6,PSMB7,PSMC1,PSMC3,PSMC4,PSMC5,PSMC6,PSMD1,PSMD10,PSMD11,PSMD12,PSMD13,PSMD14,PSMD2,PSMD3,PSMD4,PSMD7,PSMD8,PSMD9,PSME1,PSME2,RFWD2,TP53,UBA52
PHF8	1565.63	0	0	REACTOME_SCF_BETA_TRCP_MEDIATED_DEGRADATION_OF_EMI1	35	51	16602	4964	2.12879e-09	6.93348e-06	CDC20,FBXO5,PSMA1,PSMA2,PSMA3,PSMA4,PSMA5,PSMA7,PSMB1,PSMB2,PSMB3,PSMB4,PSMB6,PSMB7,PSMC1,PSMC3,PSMC4,PSMC5,PSMC6,PSMD1,PSMD10,PSMD11,PSMD12,PSMD13,PSMD14,PSMD2,PSMD3,PSMD4,PSMD7,PSMD8,PSMD9,PSME1,PSME2,SKP1,UBA52
PHF8	1565.63	0	0	REACTOME_ADAPTIVE_IMMUNE_SYSTEM	223	539	16114	4964	2.5161e-09	8.18737e-06	ACTR1A,AKT1,AKT2,ANAPC1,ANAPC10,ANAPC11,ANAPC4,ANAPC5,ANAPC7,AP1G1,AP1M1,AP1S1,AP2B1,AP2S1,ARF1,ARIH2,ASB1,B2M,BAD,BLMH,BTK,CALM1,CALM2,CANX,CBL,CD40,CDC16,CDC20,CDC23,CDC26,CDC34,CDC42,CHUK,CLTA,CREB1,CSK,CTSA,CTSC,CTSD,CTSO,CUL2,CUL3,CUL5,CYBA,DCTN2,DCTN3,DCTN4,DCTN5,DCTN6,DET1,DTX3L,DYNC1H1,DYNC1I2,DYNLL1,DYNLL2,ERAP1,EVL,FBXO17,FBXO4,FBXW11,GAN,GRB2,HRAS,HSPA5,HUWE1,ICAM1,ICAM4,ICOSLG,IKBKB,I…
PHF8	1565.63	0	0	REACTOME_ANTIVIRAL_MECHANISM_BY_IFN_STIMULATED_GENES	42	66	16587	4964	2.99773e-09	9.75162e-06	AAAS,ARIH1,EIF4A1,EIF4A2,EIF4A3,EIF4G1,EIF4G2,EIF4G3,FLNB,IRF3,JAK1,KPNA1,KPNA2,KPNA3,KPNA4,KPNA5,KPNB1,NUP133,NUP153,NUP155,NUP188,NUP205,NUP37,NUP43,NUP50,NUP54,NUP62,NUP85,NUP88,NUP93,NUPL1,NUPL2,PIN1,PLCG1,POM121,SEH1L,TRIM25,UBA52,UBA7,UBE2E1,UBE2L6,UBE2N
PHF8	1565.63	0	0	M phase of mitotic cell cycle (GO:0010739)	54	93	16560	4964	3.86483e-09	1.25684e-05	AHCTF1,B9D2,BUB3,CASC5,CDC20,CENPA,CENPE,CENPH,CENPI,CENPK,CENPL,CENPN,CENPO,CENPP,CENPQ,CLASP1,CLASP2,CLIP1,DLGAP5,DSN1,FBXO5,KIF20A,KIF2A,KIF2C,KNTC1,MAD1L1,MAD2L1,MAPRE1,MIS12,MPHOSPH6,NDC80,NDE1,NDEL1,NSL1,NUDC,NUP133,NUP160,NUP37,NUP43,NUP85,PAFAH1B1,PMF1,PPP1CC,RCC2,SEC13,SEH1L,SGOL1,SGOL2,SMC1A,SMC3,XPO1,ZW10,ZWILCH,ZWINT
PHF8	1565.63	0	0	REACTOME_SCFSKP2_MEDIATED_DEGRADATION_OF_P27_P21	37	56	16597	4964	4.46754e-09	1.4524e-05	CCNE2,CDK2,CKS1B,PSMA1,PSMA2,PSMA3,PSMA4,PSMA5,PSMA7,PSMB1,PSMB2,PSMB3,PSMB4,PSMB6,PSMB7,PSMC1,PSMC3,PSMC4,PSMC5,PSMC6,PSMD1,PSMD10,PSMD11,PSMD12,PSMD13,PSMD14,PSMD2,PSMD3,PSMD4,PSMD7,PSMD8,PSMD9,PSME1,PSME2,SKP1,SKP2,UBA52
PHF8	1565.63	0	0	REACTOME_CDK_MEDIATED_PHOSPHORYLATION_AND_REMOVAL_OF_CDC6	33	48	16605	4964	5.18108e-09	1.68385e-05	CDK2,PSMA1,PSMA2,PSMA3,PSMA4,PSMA5,PSMA7,PSMB1,PSMB2,PSMB3,PSMB4,PSMB6,PSMB7,PSMC1,PSMC3,PSMC4,PSMC5,PSMC6,PSMD1,PSMD10,PSMD11,PSMD12,PSMD13,PSMD14,PSMD2,PSMD3,PSMD4,PSMD7,PSMD8,PSMD9,PSME1,PSME2,UBA52
PHF8	1565.63	0	0	mitotic prometaphase (GO:0016045)	50	85	16568	4964	7.10617e-09	2.30879e-05	AHCTF1,B9D2,BUB3,CASC5,CDC20,CENPA,CENPE,CENPH,CENPI,CENPK,CENPL,CENPN,CENPO,CENPP,CENPQ,CLASP1,CLASP2,CLIP1,DSN1,KIF2A,KIF2C,KNTC1,MAD1L1,MAD2L1,MAPRE1,MIS12,NDC80,NDE1,NDEL1,NSL1,NUDC,NUP133,NUP160,NUP37,NUP43,NUP85,PAFAH1B1,PMF1,PPP1CC,RCC2,SEC13,SEH1L,SGOL1,SGOL2,SMC1A,SMC3,XPO1,ZW10,ZWILCH,ZWINT
PHF8	1565.63	0	0	REACTOME_SYNTHESIS_OF_DNA	53	92	16561	4964	7.76355e-09	2.5216e-05	CDK2,DNA2,FEN1,GINS1,GINS2,GINS4,MCM3,MCM4,MCM6,MCM7,MCM8,PCNA,POLA1,POLA2,POLD3,PRIM1,PSMA1,PSMA2,PSMA3,PSMA4,PSMA5,PSMA7,PSMB1,PSMB2,PSMB3,PSMB4,PSMB6,PSMB7,PSMC1,PSMC3,PSMC4,PSMC5,PSMC6,PSMD1,PSMD10,PSMD11,PSMD12,PSMD13,PSMD14,PSMD2,PSMD3,PSMD4,PSMD7,PSMD8,PSMD9,PSME1,PSME2,RFC2,RFC3,RFC4,RPA1,RPA2,UBA52
PHF8	1565.63	0	0	REACTOME_M_G1_TRANSITION	48	81	16572	4964	9.53675e-09	3.09658e-05	CDK2,DBF4,E2F1,E2F3,GMNN,MCM10,MCM3,MCM4,MCM6,MCM7,MCM8,POLA1,POLA2,PRIM1,PSMA1,PSMA2,PSMA3,PSMA4,PSMA5,PSMA7,PSMB1,PSMB2,PSMB3,PSMB4,PSMB6,PSMB7,PSMC1,PSMC3,PSMC4,PSMC5,PSMC6,PSMD1,PSMD10,PSMD11,PSMD12,PSMD13,PSMD14,PSMD2,PSMD3,PSMD4,PSMD7,PSMD8,PSMD9,PSME1,PSME2,RPA1,RPA2,UBA52
PHF8	1565.63	0	0	REACTOME_ASPARAGINE_N_LINKED_GLYCOSYLATION	48	81	16572	4964	9.53675e-09	3.09658e-05	ALG1,ALG10B,ALG12,ALG14,ALG2,ALG3,ALG5,ALG6,ALG8,B4GALT1,B4GALT5,CANX,DAD1,DDOST,DOLK,DOLPP1,DPM1,DPM3,EDEM1,EDEM2,EDEM3,GANAB,GMPPA,GMPPB,GNPNAT1,LMAN1,MAN1B1,MAN2A1,MCFD2,MGAT2,MLEC,MOGS,MPI,PDIA3,PMM1,PMM2,PREB,RPN1,RPN2,SAR1B,SEC13,SEC23A,SEC24B,SEC31A,ST8SIA6,TUSC3,UGGT1,UGGT2
PHF8	1565.63	0	0	KEGG_AMINOACYL_TRNA_BIOSYNTHESIS	29	41	16612	4964	1.22789e-08	3.9845e-05	AARS,CARS2,DARS2,EARS2,EPRS,FARS2,FARSA,GARS,HARS2,IARS,IARS2,KARS,LARS,LARS2,MTFMT,NARS,NARS2,PARS2,QARS,RARS,RARS2,SARS,TARS,TARS2,TARSL2,WARS,WARS2,YARS,YARS2
PHF8	1565.63	0	0	REACTOME_ACTIVATION_OF_NF_KAPPAB_IN_B_CELLS	40	64	16589	4964	1.45191e-08	4.70999e-05	CHUK,FBXW11,IKBKB,MAP3K7,NFKBIA,PRKCB,PSMA1,PSMA2,PSMA3,PSMA4,PSMA5,PSMA7,PSMB1,PSMB2,PSMB3,PSMB4,PSMB6,PSMB7,PSMC1,PSMC3,PSMC4,PSMC5,PSMC6,PSMD1,PSMD10,PSMD11,PSMD12,PSMD13,PSMD14,PSMD2,PSMD3,PSMD4,PSMD7,PSMD8,PSMD9,PSME1,PSME2,REL,SKP1,UBA52
PHF8	1565.63	0	0	negative regulation of ubiquitin-protein ligase activity involved in mitotic cell cycle (GO:0032024)	47	80	16573	4964	1.95905e-08	6.35319e-05	ANAPC1,ANAPC10,ANAPC11,ANAPC4,ANAPC5,ANAPC7,BUB3,CDC16,CDC20,CDC23,CDC26,FBXO5,MAD2L1,PSMA1,PSMA2,PSMA3,PSMA4,PSMA5,PSMA7,PSMB1,PSMB2,PSMB3,PSMB4,PSMB6,PSMB7,PSMC1,PSMC3,PSMC4,PSMC5,PSMC6,PSMD1,PSMD10,PSMD11,PSMD12,PSMD13,PSMD14,PSMD2,PSMD3,PSMD4,PSMD7,PSMD8,PSMD9,PSME1,PSME2,UBA52,UBE2D1,UBE2E1
PHF8	1565.63	0	0	protein polyubiquitination (GO:0046889)	61	113	16540	4964	2.28378e-08	7.40401e-05	AMFR,ARIH2,BIRC2,BLMH,CDC34,DDB2,DTL,FBXO4,FBXW11,HUWE1,LNPEP,MARCH5,PARK2,PRPF19,PSMA1,PSMA2,PSMA3,PSMA4,PSMA5,PSMA7,PSMB1,PSMB2,PSMB3,PSMB4,PSMB6,PSMB7,PSMC1,PSMC3,PSMC4,PSMC5,PSMC6,PSMD1,PSMD10,PSMD11,PSMD12,PSMD13,PSMD14,PSMD2,PSMD3,PSMD4,PSMD7,PSMD8,PSMD9,PSME1,PSME2,RNF167,RNF20,RNF31,RNF41,SMURF1,STUB1,TPP2,TRIM21,UBA52,UBE2A,UBE2B,UBE2D1,UBE2D3,UBE2E1,UBE2V2,UBE3C
PHF8	1565.63	0	0	REACTOME_ASSEMBLY_OF_THE_PRE_REPLICATIVE_COMPLEX	40	65	16588	4964	2.80066e-08	9.07693e-05	E2F1,E2F3,GMNN,MCM3,MCM4,MCM6,MCM7,MCM8,PSMA1,PSMA2,PSMA3,PSMA4,PSMA5,PSMA7,PSMB1,PSMB2,PSMB3,PSMB4,PSMB6,PSMB7,PSMC1,PSMC3,PSMC4,PSMC5,PSMC6,PSMD1,PSMD10,PSMD11,PSMD12,PSMD13,PSMD14,PSMD2,PSMD3,PSMD4,PSMD7,PSMD8,PSMD9,PSME1,PSME2,UBA52
PHF8	1565.63	0	0	KEGG_GLYCOSYLPHOSPHATIDYLINOSITOL_GPI_ANCHOR_BIOSYNTHESIS	20	25	16628	4964	2.96147e-08	9.59518e-05	GPLD1,PIGA,PIGB,PIGC,PIGF,PIGH,PIGK,PIGL,PIGM,PIGN,PIGO,PIGP,PIGS,PIGT,PIGU,PIGV,PIGW,PIGX,PIGY,PIGZ
PHF8	1565.63	0	0	REACTOME_SIGNALING_BY_THE_B_CELL_RECEPTOR_BCR	66	126	16527	4964	3.34071e-08	0.000108206	AKT1,AKT2,BAD,BTK,CALM1,CALM2,CBL,CHUK,CREB1,FBXW11,GRB2,HRAS,IKBKB,KRAS,LYN,MAP3K7,MAPKAP1,MDM2,MLST8,MTOR,NCK1,NFKBIA,NRAS,ORAI1,PIK3AP1,PLCG1,PLCG2,PRKCB,PSMA1,PSMA2,PSMA3,PSMA4,PSMA5,PSMA7,PSMB1,PSMB2,PSMB3,PSMB4,PSMB6,PSMB7,PSMC1,PSMC3,PSMC4,PSMC5,PSMC6,PSMD1,PSMD10,PSMD11,PSMD12,PSMD13,PSMD14,PSMD2,PSMD3,PSMD4,PSMD7,PSMD8,PSMD9,PSME1,PSME2,REL,SKP1,STIM1,SYK,TSC2,UBA52,VAV1
PHF8	1565.63	0	0	REACTOME_RNA_POL_II_PRE_TRANSCRIPTION_EVENTS	38	61	16592	4964	3.54004e-08	0.000114627	CCNH,CCNT2,CDK7,CDK9,CTDP1,ERCC3,GTF2A2,GTF2E1,GTF2E2,GTF2F1,GTF2F2,GTF2H1,GTF2H3,MNAT1,NCBP1,NCBP2,POLR2B,POLR2D,POLR2G,POLR2I,POLR2K,POLR2L,SSRP1,SUPT16H,SUPT4H1,TAF10,TAF11,TAF12,TAF13,TAF4,TAF5,TAF6,TAF9,TBP,TCEA1,TCEB1,TCEB2,TCEB3
PHF8	1565.63	0	0	protein N-linked glycosylation via asparagine (GO:0046827)	50	88	16565	4964	3.61052e-08	0.000116873	ALG1,ALG10B,ALG12,ALG14,ALG2,ALG3,ALG5,ALG6,ALG8,B4GALT1,B4GALT5,CANX,DAD1,DDOST,DOLK,DOLPP1,DPM1,DPM3,EDEM1,EDEM2,EDEM3,GANAB,GFPT1,GMPPA,GMPPB,GNPNAT1,LMAN1,MAN1B1,MAN2A1,MCFD2,MGAT2,MLEC,MOGS,MPI,OSTC,PDIA3,PMM1,PMM2,PREB,RPN1,SAR1B,SEC13,SEC23A,SEC24A,SEC24B,SEC31A,ST8SIA6,TUSC3,UGGT1,UGGT2
PHF8	1565.63	0	0	REACTOME_INFLUENZA_LIFE_CYCLE	96	203	16450	4964	4.62102e-08	0.000149536	AAAS,CANX,CLTA,DNAJC3,FAU,GRSF1,GTF2F1,GTF2F2,HSP90AA1,KPNA1,KPNB1,NUP133,NUP153,NUP155,NUP188,NUP205,NUP37,NUP43,NUP50,NUP54,NUP62,NUP85,NUP88,NUP93,NUPL1,NUPL2,POLR2B,POLR2D,POLR2G,POLR2I,POLR2K,POLR2L,POM121,RAN,RPL10A,RPL11,RPL12,RPL13,RPL13A,RPL14,RPL15,RPL17,RPL18,RPL18A,RPL19,RPL22,RPL23,RPL24,RPL26,RPL27,RPL27A,RPL29,RPL3,RPL32,RPL34,RPL35,RPL36,RPL36A,RPL37,RPL38,RPL4,RPL41,RPL5,RPL6,RPL…
PHF8	1565.63	0	0	BIOCARTA_TNFR1_PATHWAY	22	29	16624	4964	5.0058e-08	0.000161938	BAG4,CASP2,CASP3,CASP8,CRADD,DFFA,DFFB,FADD,LMNB1,LMNB2,MADD,MAP2K4,MAP3K1,MAP3K7,MAPK8,PAK1,PAK2,PARP1,PRKDC,RIPK1,SPTAN1,TNFRSF1A
PHF8	1565.63	0	0	REACTOME_TRANSLATION	103	222	16431	4964	5.54324e-08	0.000179268	DDOST,EEF1A1,EEF1B2,EEF2,EIF1AX,EIF2B1,EIF2B2,EIF2B3,EIF2B4,EIF2B5,EIF2S2,EIF3A,EIF3B,EIF3D,EIF3H,EIF3J,EIF3K,EIF4A1,EIF4A2,EIF4EBP1,EIF4G1,EIF4H,EIF5,EIF5B,ETF1,FAU,PABPC1,RPL10A,RPL11,RPL12,RPL13,RPL13A,RPL14,RPL15,RPL17,RPL18,RPL18A,RPL19,RPL22,RPL23,RPL24,RPL26,RPL27,RPL27A,RPL29,RPL3,RPL32,RPL34,RPL35,RPL36,RPL36A,RPL37,RPL38,RPL4,RPL41,RPL5,RPL6,RPL7A,RPL8,RPL9,RPLP0,RPLP1,RPLP2,RPN1,RPN2,R…
PHF8	1565.63	0	0	REACTOME_REGULATION_OF_ORNITHINE_DECARBOXYLASE_ODC	32	49	16604	4964	6.20154e-08	0.000200496	NQO1,PSMA1,PSMA2,PSMA3,PSMA4,PSMA5,PSMA7,PSMB1,PSMB2,PSMB3,PSMB4,PSMB6,PSMB7,PSMC1,PSMC3,PSMC4,PSMC5,PSMC6,PSMD1,PSMD10,PSMD11,PSMD12,PSMD13,PSMD14,PSMD2,PSMD3,PSMD4,PSMD7,PSMD8,PSMD9,PSME1,PSME2
PHF8	1565.63	0	0	tRNA aminoacylation for protein translation (GO:0090263)	28	41	16612	4964	7.42475e-08	0.000239968	AARS,AIMP2,CARS2,DARS2,EARS2,EEF1E1,EPRS,FARS2,FARSA,GARS,HARS2,IARS2,KARS,NARS,NARS2,PARS2,PPA1,PPA2,QARS,RARS,RARS2,SARS,TARS,TARS2,WARS,WARS2,YARS,YARS2
PHF8	1565.63	0	0	PID_ATR_PATHWAY	27	39	16614	4964	7.46728e-08	0.000241268	ATRIP,BRCA2,CDC25A,CDC25C,CDK2,CLSPN,FANCD2,FBXW11,HUS1,MCM7,MDM2,PPP2CA,PPP2R1A,RAD17,RAD51,RAD9A,RFC2,RFC3,RFC4,RPA1,RPA2,SMARCAL1,TIMELESS,TIPIN,TOPBP1,YWHAB,YWHAZ
PHF8	1565.63	0	0	REACTOME_APOPTOSIS	74	148	16505	4964	7.57831e-08	0.000244779	ACIN1,ADD1,AKT1,APAF1,BAD,BAK1,BAX,BID,BIRC2,CASP3,CASP8,CYCS,DAPK3,DFFA,DFFB,DNM1L,DSG2,DYNLL1,DYNLL2,E2F1,FADD,HMGB1,HMGB2,KPNA1,KPNB1,LMNB1,MAPK8,MAPT,NMT1,PAK2,PMAIP1,PRKCQ,PSMA1,PSMA2,PSMA3,PSMA4,PSMA5,PSMA7,PSMB1,PSMB2,PSMB3,PSMB4,PSMB6,PSMB7,PSMC1,PSMC3,PSMC4,PSMC5,PSMC6,PSMD1,PSMD10,PSMD11,PSMD12,PSMD13,PSMD14,PSMD2,PSMD3,PSMD4,PSMD7,PSMD8,PSMD9,PSME1,PSME2,RIPK1,ROCK1,SPTAN1,TFDP1,TNFRSF…
PHF8	1565.63	0	0	ER to Golgi vesicle-mediated transport (GO:0007096)	19	24	16629	4964	8.39887e-08	0.0002712	COG3,CUL3,GOSR2,LMAN1,LMAN2L,MPPE1,PREB,RAB2A,SAR1B,SEC13,SEC22C,SEC24B,SPAST,STX18,TMED10,TMED2,TMX1,YKT6,ZW10
PHF8	1565.63	0	0	retrograde vesicle-mediated transport, Golgi to ER (GO:0060348)	16	19	16634	4964	1.00517e-07	0.000324468	ARCN1,ARF1,COG3,COG4,COG7,COPA,COPB1,COPB2,COPE,COPZ1,GBF1,RAB6A,RER1,SCFD1,SCYL1,TMED10
PHF8	1565.63	0	0	REACTOME_DNA_REPAIR	59	112	16541	4964	1.20859e-07	0.000390011	ALKBH3,APEX1,ATM,BRCA2,C19orf40,CCNH,CCNO,CDK7,DDB2,ERCC3,ERCC4,FANCB,FANCD2,FANCE,FANCG,FANCL,FANCM,FEN1,GTF2H1,GTF2H3,LIG3,LIG4,MBD4,MDC1,MNAT1,NTHL1,PALB2,PCNA,POLB,POLD3,POLH,POLR2B,POLR2D,POLR2G,POLR2I,POLR2K,POLR2L,PRKDC,RAD23B,RAD51,RAD52,REV1,RFC2,RFC3,RFC4,RPA1,RPA2,SMUG1,TCEA1,TDG,TDP1,UBA52,UBE2T,USP1,XPA,XPC,XRCC1,XRCC4,XRCC6
PHF8	1565.63	0	0	KEGG_PROTEASOME	31	48	16605	4964	1.41627e-07	0.000456888	POMP,PSMA1,PSMA2,PSMA3,PSMA4,PSMA5,PSMA7,PSMB1,PSMB2,PSMB3,PSMB4,PSMB6,PSMB7,PSMC1,PSMC3,PSMC4,PSMC5,PSMC6,PSMD1,PSMD11,PSMD12,PSMD13,PSMD14,PSMD2,PSMD3,PSMD4,PSMD7,PSMD8,PSME1,PSME2,SHFM1
PHF8	1565.63	0	0	REACTOME_CROSS_PRESENTATION_OF_SOLUBLE_EXOGENOUS_ANTIGENS_ENDOSOMES	31	48	16605	4964	1.41627e-07	0.000456888	PSMA1,PSMA2,PSMA3,PSMA4,PSMA5,PSMA7,PSMB1,PSMB2,PSMB3,PSMB4,PSMB6,PSMB7,PSMC1,PSMC3,PSMC4,PSMC5,PSMC6,PSMD1,PSMD10,PSMD11,PSMD12,PSMD13,PSMD14,PSMD2,PSMD3,PSMD4,PSMD7,PSMD8,PSMD9,PSME1,PSME2
PHF8	1565.63	0	0	REACTOME_DEADENYLATION_DEPENDENT_MRNA_DECAY	31	48	16605	4964	1.41627e-07	0.000456888	CNOT10,CNOT2,CNOT4,CNOT6,CNOT7,CNOT8,DCP1A,DCP1B,DCP2,DCPS,DDX6,DIS3,EDC3,EIF4A1,EIF4A2,EIF4A3,EIF4G1,EXOSC1,EXOSC3,EXOSC5,EXOSC6,EXOSC9,LSM1,LSM2,LSM3,LSM4,LSM5,LSM6,PABPC1,PARN,PATL1
PHF8	1565.63	0	0	REACTOME_ER_PHAGOSOME_PATHWAY	37	61	16592	4964	1.45213e-07	0.000468021	B2M,PDIA3,PSMA1,PSMA2,PSMA3,PSMA4,PSMA5,PSMA7,PSMB1,PSMB2,PSMB3,PSMB4,PSMB6,PSMB7,PSMC1,PSMC3,PSMC4,PSMC5,PSMC6,PSMD1,PSMD10,PSMD11,PSMD12,PSMD13,PSMD14,PSMD2,PSMD3,PSMD4,PSMD7,PSMD8,PSMD9,PSME1,PSME2,SEC61A2,SEC61B,TAP2,UBA52
PHF8	1565.63	0	0	positive regulation of release of cytochrome c from mitochondria (GO:0045086)	14	16	16637	4964	1.48174e-07	0.000477417	BAD,BAX,BID,BIK,BNIP3,DNM1L,FAM162A,HRK,MFF,MLLT11,PINK1,PMAIP1,TNFSF10,TP53
PHF8	1565.63	0	0	REACTOME_MITOCHONDRIAL_TRNA_AMINOACYLATION	17	21	16632	4964	1.66742e-07	0.000537074	CARS2,DARS2,EARS2,FARS2,GARS,HARS2,IARS2,KARS,LARS2,NARS2,PARS2,PPA2,QARS,RARS2,TARS2,WARS2,YARS2
PHF8	1565.63	0	0	regulation of translational initiation (GO:0051533)	17	21	16632	4964	1.66742e-07	0.000537074	EIF1,EIF2AK4,EIF2B1,EIF2B2,EIF2B4,EIF3B,EIF3H,EIF4A2,EIF4G1,EIF4G2,EIF4G3,EIF4H,EIF5,MTIF2,MTIF3,NCBP1,NCBP2
PHF8	1565.63	0	0	KEGG_CITRATE_CYCLE_TCA_CYCLE	23	32	16621	4964	1.6813e-07	0.00054121	ACLY,ACO2,CS,DLAT,DLD,DLST,FH,IDH1,IDH2,IDH3A,IDH3B,MDH1,MDH2,OGDH,PCK2,PDHA1,PDHB,SDHA,SDHB,SDHC,SDHD,SUCLA2,SUCLG2
PHF8	1565.63	0	0	PID_ATM_PATHWAY	24	34	16619	4964	1.77343e-07	0.000570691	ATM,BID,BLM,CDC25A,CDC25C,CHEK2,DCLRE1C,FANCD2,KAT5,MDC1,MDM2,RAD17,RAD9A,RBBP8,RFWD2,RNF8,SMC1A,SMC3,TERF2,TOP3A,UBE2N,UIMC1,XRCC4,YWHAB
PHF8	1565.63	0	0	REACTOME_PROCESSING_OF_CAPPED_INTRONLESS_PRE_MRNA	18	23	16630	4964	2.36362e-07	0.000760378	CPSF2,CPSF3,CPSF7,CSTF1,CSTF2,LSM10,LSM11,NCBP1,NCBP2,NUDT21,PAPOLA,PCF11,SLBP,SNRPB,SNRPD3,SNRPE,SNRPF,SNRPG
PHF8	1565.63	0	0	cellular membrane organization (GO:0006184)	50	92	16561	4964	2.55208e-07	0.000820749	AP1G1,AP1M1,AP1S1,ARCN1,ARF1,ARRB1,BLOC1S1,BLOC1S3,CCDC88A,CHMP2A,CHMP2B,CHMP4A,CHMP4B,CHMP5,CHMP6,CLINT1,CLTA,COPA,COPB1,COPB2,COPE,COPZ1,FTH1,FTL,GBF1,HSPA8,LPCAT2,PREB,PUM1,SAR1B,SEC13,SEC23A,SEC24A,SEC24B,SEC31A,SNAP23,SNF8,STAM2,STX4,TSG101,UBA52,VAMP8,VPS25,VPS28,VPS36,VPS37A,VPS37C,VPS4A,VPS4B,VTA1
PHF8	1565.63	0	0	REACTOME_DOWNSTREAM_SIGNALING_EVENTS_OF_B_CELL_RECEPTOR_BCR	52	97	16556	4964	2.80523e-07	0.000901883	AKT1,AKT2,BAD,CHUK,CREB1,FBXW11,HRAS,IKBKB,KRAS,MAP3K7,MAPKAP1,MDM2,MLST8,MTOR,NFKBIA,NRAS,PRKCB,PSMA1,PSMA2,PSMA3,PSMA4,PSMA5,PSMA7,PSMB1,PSMB2,PSMB3,PSMB4,PSMB6,PSMB7,PSMC1,PSMC3,PSMC4,PSMC5,PSMC6,PSMD1,PSMD10,PSMD11,PSMD12,PSMD13,PSMD14,PSMD2,PSMD3,PSMD4,PSMD7,PSMD8,PSMD9,PSME1,PSME2,REL,SKP1,TSC2,UBA52
PHF8	1565.63	0	0	regulation of ubiquitin-protein ligase activity involved in mitotic cell cycle (GO:0051561)	49	90	16563	4964	3.04657e-07	0.000979168	ANAPC1,ANAPC10,ANAPC11,ANAPC4,ANAPC5,ANAPC7,BUB3,CDC16,CDC20,CDC23,CDC26,CDK2,FBXO5,MAD2L1,PSMA1,PSMA2,PSMA3,PSMA4,PSMA5,PSMA7,PSMB1,PSMB2,PSMB3,PSMB4,PSMB6,PSMB7,PSMC1,PSMC3,PSMC4,PSMC5,PSMC6,PSMD1,PSMD10,PSMD11,PSMD12,PSMD13,PSMD14,PSMD2,PSMD3,PSMD4,PSMD7,PSMD8,PSMD9,PSME1,PSME2,SKP1,UBA52,UBE2D1,UBE2E1
PHF8	1565.63	0	0	REACTOME_TRANSCRIPTION	96	210	16443	4964	3.50007e-07	0.00112457	BRF2,CBX3,CCNH,CCNT2,CDK7,CDK9,CPSF2,CPSF3,CPSF7,CSTF1,CSTF2,CTDP1,DHX38,ERCC3,GTF2A2,GTF2E1,GTF2E2,GTF2F1,GTF2F2,GTF2H1,GTF2H3,GTF3C2,GTF3C3,GTF3C5,H2AFZ,H3F3A,H3F3B,HIST1H2AD,HIST1H2BH,HIST1H3H,HIST1H4E,HIST2H2AC,HIST2H3D,LSM10,LSM11,MAGOH,MNAT1,MTERF,NCBP1,NCBP2,NFX1,NUDT21,PAPOLA,PCF11,POLR1A,POLR1B,POLR1D,POLR2B,POLR2D,POLR2G,POLR2I,POLR2K,POLR2L,POLR3A,POLR3B,POLR3C,POLR3GL,POLR3K,PTRF,RBM8…
PHF8	1565.63	0	0	REACTOME_REGULATION_OF_APOPTOSIS	35	58	16595	4964	3.51607e-07	0.00112936	CASP3,DAPK3,PAK2,PSMA1,PSMA2,PSMA3,PSMA4,PSMA5,PSMA7,PSMB1,PSMB2,PSMB3,PSMB4,PSMB6,PSMB7,PSMC1,PSMC3,PSMC4,PSMC5,PSMC6,PSMD1,PSMD10,PSMD11,PSMD12,PSMD13,PSMD14,PSMD2,PSMD3,PSMD4,PSMD7,PSMD8,PSMD9,PSME1,PSME2,UBA52
PHF8	1565.63	0	0	REACTOME_NEP_NS2_INTERACTS_WITH_THE_CELLULAR_EXPORT_MACHINERY	20	27	16626	4964	3.566e-07	0.00114504	AAAS,NUP133,NUP153,NUP155,NUP188,NUP205,NUP37,NUP43,NUP50,NUP54,NUP62,NUP85,NUP88,NUP93,NUPL1,NUPL2,POM121,RAN,SEH1L,XPO1
PHF8	1565.63	0	0	REACTOME_TRANSPORT_OF_RIBONUCLEOPROTEINS_INTO_THE_HOST_NUCLEUS	20	27	16626	4964	3.566e-07	0.00114504	AAAS,KPNA1,KPNB1,NUP133,NUP153,NUP155,NUP188,NUP205,NUP37,NUP43,NUP50,NUP54,NUP62,NUP85,NUP88,NUP93,NUPL1,NUPL2,POM121,SEH1L
PHF8	1565.63	0	0	REACTOME_CDT1_ASSOCIATION_WITH_THE_CDC6_ORC_ORIGIN_COMPLEX	34	56	16597	4964	4.00926e-07	0.00128657	GMNN,MCM8,PSMA1,PSMA2,PSMA3,PSMA4,PSMA5,PSMA7,PSMB1,PSMB2,PSMB3,PSMB4,PSMB6,PSMB7,PSMC1,PSMC3,PSMC4,PSMC5,PSMC6,PSMD1,PSMD10,PSMD11,PSMD12,PSMD13,PSMD14,PSMD2,PSMD3,PSMD4,PSMD7,PSMD8,PSMD9,PSME1,PSME2,UBA52
PHF8	1565.63	0	0	protein monoubiquitination (GO:0046784)	13	15	16638	4964	4.67722e-07	0.00150045	CUL3,DTL,FANCL,HUWE1,PARK2,RBX1,TOPORS,TRIM21,UBE2B,UBE2D3,UBE2R2,UBE2T,UBE2W
PHF8	1565.63	0	0	KEGG_ALZHEIMERS_DISEASE	80	169	16484	4964	4.91871e-07	0.00157743	ADAM17,APAF1,APBB1,ATF6,ATP2A2,ATP5A1,ATP5B,ATP5C1,ATP5E,ATP5F1,ATP5G1,ATP5H,ATP5J,ATP5O,BAD,BID,CALM1,CALM2,CASP3,CASP8,CDK5,COX4I1,COX5A,COX5B,COX6A1,COX6B1,COX7B,COX7C,COX8A,CYC1,CYCS,EIF2AK3,FADD,GAPDH,GNAQ,HSD17B10,MAPT,NAE1,NCSTN,NDUFA1,NDUFA10,NDUFA2,NDUFA3,NDUFA4,NDUFA6,NDUFA7,NDUFA8,NDUFA9,NDUFAB1,NDUFB1,NDUFB10,NDUFB4,NDUFB5,NDUFB6,NDUFB7,NDUFB8,NDUFB9,NDUFC2,NDUFS1,NDUFS3,NDUFS4,NDUFS5…
PHF8	1565.63	0	0	S phase of mitotic cell cycle (GO:0060678)	64	128	16525	4964	4.96046e-07	0.00159032	CCNH,CDC25A,CDK2,CDK4,CDK7,CKS1B,DNA2,FEN1,GINS1,GINS2,GINS4,LSM10,LSM11,MCM3,MCM4,MCM6,MCM7,MCM8,MNAT1,PCNA,POLA1,POLA2,POLD3,PRIM1,PSMA1,PSMA2,PSMA3,PSMA4,PSMA5,PSMA7,PSMB1,PSMB2,PSMB3,PSMB4,PSMB6,PSMB7,PSMC1,PSMC3,PSMC4,PSMC5,PSMC6,PSMD1,PSMD10,PSMD11,PSMD12,PSMD13,PSMD14,PSMD2,PSMD3,PSMD4,PSMD7,PSMD8,PSMD9,PSME1,PSME2,RFC1,RFC2,RFC3,RFC4,RPA1,RPA2,SKP1,SKP2,UBA52
PHF8	1565.63	0	0	G1/S transition of mitotic cell cycle (GO:0007229)	71	146	16507	4964	5.35026e-07	0.00171476	ACVR1,ACVR1B,CCNE2,CCNH,CDK2,CDK4,CDK7,CDKN2C,CKS1B,CUL2,CUL3,CUL4A,CUL5,DBF4,DHFR,E2F1,EIF4EBP1,FBXO5,HINFP,MCM10,MCM3,MCM4,MCM6,MCM7,MCM8,PCNA,POLA1,POLA2,PPP6C,PRIM1,PSMA1,PSMA2,PSMA3,PSMA4,PSMA5,PSMA7,PSMB1,PSMB2,PSMB3,PSMB4,PSMB6,PSMB7,PSMC1,PSMC3,PSMC4,PSMC5,PSMC6,PSMD1,PSMD10,PSMD11,PSMD12,PSMD13,PSMD14,PSMD2,PSMD3,PSMD4,PSMD7,PSMD8,PSMD9,PSME1,PSME2,RCC1,RPA1,RPA2,RPS6KB1,SKP1,SKP2,TFDP1,…
PHF8	1565.63	0	0	ubiquitin-dependent protein catabolic process (GO:0090308)	36	61	16592	4964	5.56896e-07	0.0017843	AMFR,ANAPC10,ANAPC4,ANAPC5,ARIH1,CDC23,DTL,FBXL4,FBXO22,FBXO4,FBXO7,ITCH,NEDD8,NUB1,PARK2,PSMC6,PSMD14,RLIM,RNF20,RNF40,RNF6,SQSTM1,STUB1,TOPORS,TRPC4AP,UBA6,UBE2B,UBE2D1,UBE2D3,UBE2E1,UBE2G1,UBE2G2,UBE2I,UBE2K,UBE3A,UHRF2
PHF8	1565.63	0	0	anaphase-promoting complex-dependent proteasomal ubiquitin-dependent protein catabolic process (GO:0000730)	50	94	16559	4964	6.25628e-07	0.00200389	ANAPC1,ANAPC10,ANAPC11,ANAPC5,ANAPC7,BUB3,CDC16,CDC20,CDC23,CDC26,CDK2,FBXO5,MAD2L1,PSMA1,PSMA2,PSMA3,PSMA4,PSMA5,PSMA7,PSMB1,PSMB2,PSMB3,PSMB4,PSMB6,PSMB7,PSMC1,PSMC3,PSMC4,PSMC5,PSMC6,PSMD1,PSMD10,PSMD11,PSMD12,PSMD13,PSMD14,PSMD2,PSMD3,PSMD4,PSMD7,PSMD8,PSMD9,PSME1,PSME2,PTTG1,SKP1,SKP2,UBA52,UBE2D1,UBE2E1
PHF8	1565.63	0	0	mRNA processing (GO:0016310)	38	66	16587	4964	7.2118e-07	0.00230922	CPSF2,CPSF3,CPSF6,CPSF7,CSTF1,CSTF2,HNRNPA0,HNRNPA1,HNRNPA2B1,HNRNPR,KHDRBS1,KIN,LSM10,LSM11,LSM3,NCBP1,NCBP2,NUDT21,PAPOLA,PCF11,PRPF3,PRPF8,PTBP1,SF3A1,SF3B3,SFPQ,SLBP,SNRNP70,SNRPB,SNRPB2,SNRPD3,SNRPE,SNRPF,SNRPG,SON,U2AF1,U2AF2,USP39
PHF8	1565.63	0	0	ncRNA metabolic process (GO:0016925)	18	24	16629	4964	8.15382e-07	0.00261004	CLNS1A,DDX20,GEMIN4,GEMIN5,GEMIN6,GEMIN7,NCBP1,NCBP2,PRMT5,SNRPB,SNRPD1,SNRPD3,SNRPE,SNRPF,SNRPG,SNUPN,TGS1,WDR77
PHF8	1565.63	0	0	REACTOME_POST_TRANSLATIONAL_MODIFICATION_SYNTHESIS_OF_GPI_ANCHORED_PROTEINS	19	26	16627	4964	9.38268e-07	0.00300246	DPM1,DPM3,PIGA,PIGB,PIGC,PIGF,PIGH,PIGK,PIGL,PIGM,PIGN,PIGO,PIGP,PIGS,PIGT,PIGU,PIGV,PIGW,PIGX
PHF8	1565.63	0	0	spliceosomal snRNP assembly (GO:0070979)	20	28	16625	4964	1.02376e-06	0.00327502	CLNS1A,DDX20,GEMIN4,GEMIN5,GEMIN6,GEMIN7,GEMIN8,NCBP1,NCBP2,PRMT5,SNRPB,SNRPC,SNRPD1,SNRPD3,SNRPE,SNRPF,SNRPG,SNUPN,TGS1,WDR77
PHF8	1565.63	0	0	REACTOME_ORC1_REMOVAL_FROM_CHROMATIN	38	67	16586	4964	1.23064e-06	0.00393557	CDK2,MCM3,MCM4,MCM6,MCM7,MCM8,PSMA1,PSMA2,PSMA3,PSMA4,PSMA5,PSMA7,PSMB1,PSMB2,PSMB3,PSMB4,PSMB6,PSMB7,PSMC1,PSMC3,PSMC4,PSMC5,PSMC6,PSMD1,PSMD10,PSMD11,PSMD12,PSMD13,PSMD14,PSMD2,PSMD3,PSMD4,PSMD7,PSMD8,PSMD9,PSME1,PSME2,UBA52
PHF8	1565.63	0	0	positive regulation of ubiquitin-protein ligase activity involved in mitotic cell cycle (GO:0045766)	46	86	16567	4964	1.29289e-06	0.00413337	ANAPC1,ANAPC10,ANAPC11,ANAPC4,ANAPC5,ANAPC7,CDC16,CDC20,CDC23,CDC26,FBXO5,PSMA1,PSMA2,PSMA3,PSMA4,PSMA5,PSMA7,PSMB1,PSMB2,PSMB3,PSMB4,PSMB6,PSMB7,PSMC1,PSMC3,PSMC4,PSMC5,PSMC6,PSMD1,PSMD10,PSMD11,PSMD12,PSMD13,PSMD14,PSMD2,PSMD3,PSMD4,PSMD7,PSMD8,PSMD9,PSME1,PSME2,SKP1,UBA52,UBE2D1,UBE2E1
PHF8	1565.63	0	0	protein folding (GO:0046209)	37	65	16588	4964	1.44895e-06	0.00463085	AHSA1,ATF6,BAG2,BAG4,BAG5,CCT6A,CCT7,CCT8,EDEM1,EDEM2,EDEM3,ERO1L,ERP29,ERP44,GANAB,HSPBP1,LMAN1,LRPAP1,MAN1B1,MESDC2,MKKS,MLEC,MOGS,NFYC,PDIA3,PFDN1,PFDN5,RP2,RUVBL2,ST13,TBCC,TBCE,TOR1A,TTC1,TUBA1B,UGGT1,UGGT2
PHF8	1565.63	0	0	REACTOME_SLBP_DEPENDENT_PROCESSING_OF_REPLICATION_DEPENDENT_HISTONE_PRE_MRNAS	10	11	16642	4964	1.63814e-06	0.00523386	LSM10,LSM11,NCBP1,NCBP2,SLBP,SNRPB,SNRPD3,SNRPE,SNRPF,SNRPG
PHF8	1565.63	0	0	cellular protein modification process (GO:0006261)	39	70	16583	4964	1.73663e-06	0.0055468	ABL2,AKT1,AKT2,ARAF,ATG3,B4GALT7,CDKL3,DUSP12,ERO1L,FBXO22,FBXW2,GGCX,ICMT,LCMT1,MAN2B1,MCRS1,NEDD8,PARP4,PHKA2,PIGH,PLOD3,PPP4R2,PRKDC,RABGGTA,RPN1,RPN2,SEPHS1,SERP1,STK38,UBA3,UBA52,UBA7,UBE2D3,UBE2I,UBE2L6,UBE2M,UBE2N,UBL4A,USP25
PHF8	1565.63	0	0	REACTOME_PEROXISOMAL_LIPID_METABOLISM	16	21	16632	4964	1.82372e-06	0.00582313	ACAA1,ACOT8,ACOX1,ACOX3,AGPS,AMACR,FAR1,FAR2,GNPAT,HACL1,HSD17B4,IDH1,PHYH,SCP2,SLC25A17,SLC27A2
PHF8	1565.63	0	0	REACTOME_RNA_POL_II_TRANSCRIPTION_PRE_INITIATION_AND_PROMOTER_OPENING	26	41	16612	4964	1.94811e-06	0.00621836	CCNH,CDK7,ERCC3,GTF2A2,GTF2E1,GTF2E2,GTF2F1,GTF2F2,GTF2H1,GTF2H3,MNAT1,POLR2B,POLR2D,POLR2G,POLR2I,POLR2K,POLR2L,TAF10,TAF11,TAF12,TAF13,TAF4,TAF5,TAF6,TAF9,TBP
PHF8	1565.63	0	0	proteasomal ubiquitin-dependent protein catabolic process (GO:0045930)	25	39	16614	4964	2.12893e-06	0.00679341	ARRB1,ATXN3,BIRC2,CDC34,CRBN,CUL3,FBXW11,FBXW5,KCTD10,KLHL20,PCBP2,PCNP,PSMC5,RBX1,RNF187,RNF216,RNF4,SIAH1,SIRT1,SMURF1,STUB1,TNFAIP1,TOPORS,UBE2B,UBE2W
PHF8	1565.63	0	0	REACTOME_TRANSPORT_OF_MATURE_MRNA_DERIVED_FROM_AN_INTRONLESS_TRANSCRIPT	22	33	16620	4964	2.57472e-06	0.00821335	AAAS,CPSF2,CPSF3,NCBP1,NCBP2,NUP133,NUP153,NUP155,NUP188,NUP205,NUP37,NUP43,NUP50,NUP54,NUP62,NUP85,NUP88,NUP93,NUPL1,NUPL2,POM121,SEH1L
PHF8	1565.63	0	0	REACTOME_INTERACTIONS_OF_VPR_WITH_HOST_CELLULAR_PROTEINS	22	33	16620	4964	2.57472e-06	0.00821335	AAAS,BANF1,KPNA1,NUP133,NUP153,NUP155,NUP188,NUP205,NUP37,NUP43,NUP50,NUP54,NUP62,NUP85,NUP88,NUP93,NUPL1,NUPL2,POM121,PSIP1,SEH1L,SLC25A5
PHF8	1565.63	0	0	C-terminal protein lipidation (GO:0002088)	19	27	16626	4964	2.60018e-06	0.00828937	DPM1,DPM3,PIGA,PIGB,PIGC,PIGF,PIGH,PIGK,PIGL,PIGM,PIGN,PIGO,PIGP,PIGS,PIGT,PIGU,PIGV,PIGW,PIGX
PHF8	1565.63	0	0	DNA strand elongation involved in DNA replication (GO:0006909)	21	31	16622	4964	2.65055e-06	0.00844729	DNA2,FEN1,GINS1,GINS2,GINS4,MCM3,MCM4,MCM6,MCM7,MCM8,PCNA,POLA1,POLA2,POLD3,PRIM1,RFC1,RFC2,RFC3,RFC4,RPA1,RPA2
PHF8	1565.63	0	0	BIOCARTA_EIF_PATHWAY	13	16	16637	4964	2.70456e-06	0.00861671	EEF2,EEF2K,EIF1,EIF1AX,EIF2S2,EIF3A,EIF4A1,EIF4A2,EIF4G1,EIF4G2,EIF4G3,EIF5,EIF6
PHF8	1565.63	0	0	protein ubiquitination (GO:0048025)	64	134	16519	4964	3.83412e-06	0.0122078	AMFR,ANAPC10,ANAPC11,ANAPC4,ANAPC5,ARIH1,ARRB1,ATG3,BRAP,CAND1,CBL,CDC23,CDC34,CUL3,FANCL,FBXO22,FBXO4,FBXO7,FBXW2,FEM1B,HACE1,KCTD10,KLHL20,MARCH5,MDM2,MUL1,NSMCE1,NUB1,PCNP,PJA2,RBX1,RCHY1,RFWD3,RLIM,RNF103,RNF111,RNF130,RNF139,RNF213,RNF41,RNF6,SAE1,SIAH1,SIRT1,SKP1,SMURF1,STUB1,TNFAIP1,TOPORS,TRIM21,TRIM24,TRIM27,UBE2B,UBE2D3,UBE2E1,UBE2I,UBE2K,UBE2L6,UBE2M,UBE2N,UBE2V2,UHRF2,WWP1,ZER1
PHF8	1565.63	0	0	REACTOME_N_GLYCAN_TRIMMING_IN_THE_ER_AND_CALNEXIN_CALRETICULIN_CYCLE	11	13	16640	4964	4.59709e-06	0.0146325	CANX,EDEM1,EDEM2,EDEM3,GANAB,MAN1B1,MLEC,MOGS,PDIA3,UGGT1,UGGT2
PHF8	1565.63	0	0	COPI coating of Golgi vesicle (GO:0006629)	11	13	16640	4964	4.59709e-06	0.0146325	ARCN1,ARF1,COPA,COPB1,COPB2,COPE,COPZ1,GBF1,TMED10,TMED2,TMED9
PHF8	1565.63	0	0	REACTOME_MITOCHONDRIAL_PROTEIN_IMPORT	33	58	16595	4964	4.72577e-06	0.0150327	ACO2,ATP5A1,ATP5B,ATP5G1,CHCHD4,COQ2,COX17,CS,CYC1,DNAJC19,GRPEL1,GRPEL2,HSCB,HSPA9,MTX1,MTX2,PMPCB,SAMM50,SLC25A12,SLC25A13,TIMM10,TIMM17A,TIMM17B,TIMM22,TIMM8B,TIMM9,TOMM20,TOMM22,TOMM40,TOMM5,TOMM7,TOMM70A,VDAC1
PHF8	1565.63	0	0	transcription elongation from RNA polymerase II promoter (GO:0072383)	41	77	16576	4964	4.99349e-06	0.0158793	CCNH,CCNT2,CDK7,CDK9,CTDP1,ELP2,ELP4,ERCC3,GTF2A2,GTF2E1,GTF2E2,GTF2F1,GTF2F2,GTF2H1,GTF2H3,IKBKAP,MNAT1,NCBP1,NCBP2,POLR2B,POLR2D,POLR2G,POLR2I,POLR2K,POLR2L,SSRP1,SUPT16H,SUPT4H1,TAF10,TAF11,TAF12,TAF13,TAF4,TAF5,TAF6,TAF9,TBP,TCEA1,TCEB1,TCEB2,TCEB3
PHF8	1565.63	0	0	PID_FANCONI_PATHWAY	28	47	16606	4964	5.73885e-06	0.0182438	ATM,ATRIP,BLM,BRCA2,C19orf40,FANCB,FANCD2,FANCE,FANCG,FANCI,FANCL,FANCM,FBXW11,HUS1,PALB2,RAD17,RAD9A,RFC2,RFC3,RFC4,RMI1,RPA1,RPA2,TOP3A,TOPBP1,UBE2T,USP1,WDR48
PHF8	1565.63	0	0	REACTOME_CYTOSOLIC_TRNA_AMINOACYLATION	17	24	16629	4964	6.28669e-06	0.0199791	AARS,AIMP2,EEF1E1,EPRS,FARSA,GARS,IARS,KARS,LARS,NARS,PPA1,QARS,RARS,SARS,TARS,WARS,YARS
PHF8	1565.63	0	0	REACTOME_DNA_STRAND_ELONGATION	20	30	16623	4964	6.37953e-06	0.0202678	DNA2,FEN1,GINS1,GINS2,GINS4,MCM3,MCM4,MCM6,MCM7,MCM8,PCNA,POLA1,POLA2,POLD3,PRIM1,RFC2,RFC3,RFC4,RPA1,RPA2
PHF8	1565.63	0	0	REACTOME_TRANSPORT_OF_MATURE_TRANSCRIPT_TO_CYTOPLASM	31	54	16599	4964	6.51712e-06	0.0206984	AAAS,CPSF2,CPSF3,DHX38,MAGOH,NCBP1,NCBP2,NFX1,NUP133,NUP153,NUP155,NUP188,NUP205,NUP37,NUP43,NUP50,NUP54,NUP62,NUP85,NUP88,NUP93,NUPL1,NUPL2,POM121,RBM8A,RNPS1,SEH1L,SLBP,U2AF1,U2AF2,UPF3B
PHF8	1565.63	0	0	protein targeting to mitochondrion (GO:0048010)	26	43	16610	4964	7.5149e-06	0.0238598	AIP,CHCHD4,GRPEL1,GRPEL2,HSPA9,MFF,MTX1,MTX2,PMPCB,SAMM50,TIMM10,TIMM17A,TIMM17B,TIMM22,TIMM8B,TIMM9,TOMM20,TOMM22,TOMM34,TOMM40,TOMM5,TOMM6,TOMM7,TOMM70A,TRNT1,TSPO
PHF8	1565.63	0	0	REACTOME_NONSENSE_MEDIATED_DECAY_ENHANCED_BY_THE_EXON_JUNCTION_COMPLEX	79	176	16477	4964	7.63167e-06	0.0242229	CASC3,EIF4A3,EIF4G1,ETF1,FAU,MAGOH,NCBP1,NCBP2,PABPC1,PPP2CA,PPP2R1A,PPP2R2A,RBM8A,RNPS1,RPL10A,RPL11,RPL12,RPL13,RPL13A,RPL14,RPL15,RPL17,RPL18,RPL18A,RPL19,RPL22,RPL23,RPL24,RPL26,RPL27,RPL27A,RPL29,RPL3,RPL32,RPL34,RPL35,RPL36,RPL36A,RPL37,RPL38,RPL4,RPL41,RPL5,RPL6,RPL7A,RPL8,RPL9,RPLP0,RPLP1,RPLP2,RPS10,RPS11,RPS13,RPS14,RPS15A,RPS16,RPS18,RPS2,RPS20,RPS21,RPS23,RPS24,RPS25,RPS29,RPS3,RPS3A,…
PHF8	1565.63	0	0	REACTOME_MRNA_DECAY_BY_5_TO_3_EXORIBONUCLEASE	12	15	16638	4964	7.98468e-06	0.0253354	DCP1A,DCP1B,DCP2,DDX6,EDC3,LSM1,LSM2,LSM3,LSM4,LSM5,LSM6,PATL1
PHF8	1565.63	0	0	PID_MTOR_4PATHWAY	37	69	16584	4964	1.03239e-05	0.0327476	AKT1,BNIP3,CDK2,CLIP1,CYCS,EEF2,EEF2K,EIF4A1,EIF4EBP1,FBXW11,HRAS,IKBKB,KRAS,MAP2K1,MAPKAP1,MLST8,MTOR,NRAS,PDCD4,POLDIP3,RAC1,RAF1,RHEB,RPS6KA1,RPS6KB1,RRAGA,RRAGB,RRAGC,RRN3,TSC2,YWHAB,YWHAE,YWHAG,YWHAH,YWHAQ,YWHAZ,YY1
PHF8	1565.63	0	0	induction of apoptosis by intracellular signals (GO:0008585)	23	37	16616	4964	1.07708e-05	0.0341542	AKT1,APAF1,BAD,BAK1,BAX,BID,CASP3,CASP8,CUL2,CUL3,CUL4A,CUL5,CYCS,DYNLL1,DYNLL2,MAPK8,MSH6,NMT1,PMAIP1,PPP3CC,TP53,XIAP,YWHAB
PHF8	1565.63	0	0	REACTOME_SYNTHESIS_OF_GLYCOSYLPHOSPHATIDYLINOSITOL_GPI	13	17	16636	4964	1.10849e-05	0.035139	PIGA,PIGB,PIGC,PIGF,PIGH,PIGL,PIGM,PIGN,PIGO,PIGP,PIGV,PIGW,PIGX
PHF8	1565.63	0	0	preassembly of GPI anchor in ER membrane (GO:0045869)	13	17	16636	4964	1.10849e-05	0.035139	PIGA,PIGB,PIGC,PIGF,PIGH,PIGL,PIGM,PIGN,PIGO,PIGP,PIGV,PIGW,PIGX
PHF8	1565.63	0	0	PID_MYC_ACTIVPATHWAY	41	79	16574	4964	1.17503e-05	0.0372251	ACTL6A,BAX,BMI1,CDC25A,CDK4,DDX18,E2F3,EIF4A1,EIF4G1,ENO1,GAPDH,HSP90AA1,HSPA4,HUWE1,IREB2,KAT5,MINA,MTA1,MTDH,MYC,NDUFAF2,NME1,NME2,NPM1,PDCD10,PFKM,PMAIP1,PRDX3,PTMA,RCC1,RPL11,RUVBL1,RUVBL2,SHMT1,SMAD4,SUPT7L,TAF10,TAF12,TAF9,TK1,TP53
PHF8	1565.63	0	0	REACTOME_METABOLISM_OF_NUCLEOTIDES	38	72	16581	4964	1.34134e-05	0.0424802	ADAL,ADK,ADSL,ADSSL1,AK1,AK2,APRT,ATIC,CAT,CMPK1,CTPS2,DCTD,DGUOK,DHODH,DTYMK,DUT,GART,GMPR,GMPR2,GMPS,GSR,HPRT1,IMPDH2,NME1,NME1-NME2,NME2,NME4,NT5C2,PNP,PPAT,RRM1,TK1,TXN,TXNRD1,TYMS,UCK1,UCK2,UMPS
PHF8	1565.63	0	0	REACTOME_CLEAVAGE_OF_GROWING_TRANSCRIPT_IN_THE_TERMINATION_REGION_	26	44	16609	4964	1.3932e-05	0.0441086	CPSF2,CPSF3,CPSF7,CSTF1,CSTF2,DHX38,LSM10,LSM11,MAGOH,NCBP1,NCBP2,NFX1,NUDT21,PAPOLA,PCF11,RBM8A,RNPS1,SLBP,SNRPB,SNRPD3,SNRPE,SNRPF,SNRPG,U2AF1,U2AF2,UPF3B
PHF8	1565.63	0	0	transcription from RNA polymerase II promoter (GO:0072643)	122	298	16355	4964	1.41614e-05	0.0448207	ARRB1,ASH2L,ATF4,BTF3,CBFB,CCNH,CCNK,CCNT2,CCRN4L,CDK7,CDK9,CEBPD,CEBPZ,COPS2,CPSF2,CPSF3,CPSF7,CSTF1,CSTF2,CTDP1,DEK,DHX38,ECD,ERCC3,FOXM1,FUBP1,GABPA,GATA1,GTF2A2,GTF2E1,GTF2E2,GTF2F1,GTF2F2,GTF2H1,GTF2H3,GTF2I,IRF3,IRF7,KLF11,KLF13,LSM10,LSM11,MAGOH,MBD1,MED20,MED4,MEIS2,MNAT1,MSL3,NCBP1,NCBP2,NCOR1,NFATC3,NFE2L1,NFE2L2,NFIC,NFKB1,NFX1,NRL,NUDT21,PAPOLA,PARP1,PBX4,PCF11,PIR,PMF1,POLR2B,POLR2D,…
PHF8	1565.63	0	0	BIOCARTA_RAB_PATHWAY	10	12	16641	4964	1.42947e-05	0.0452285	RAB11A,RAB1A,RAB27A,RAB2A,RAB3A,RAB4A,RAB5A,RAB6A,RAB7A,RAB9A
PHF8	1565.63	0	0	cellular respiration (GO:0006265)	10	12	16641	4964	1.42947e-05	0.0452285	COX10,COX15,CYCS,FASTKD1,FASTKD3,FASTKD5,NDUFS1,NDUFS4,SLC25A13,TBRG4
PHF8	1565.63	0	0	histone mRNA metabolic process (GO:0008210)	10	12	16641	4964	1.42947e-05	0.0452285	LSM10,LSM11,NCBP1,NCBP2,SLBP,SNRPB,SNRPD3,SNRPE,SNRPF,SNRPG
PHF8	1565.63	0	0	REACTOME_BIOSYNTHESIS_OF_THE_N_GLYCAN_PRECURSOR_DOLICHOL_LIPID_LINKED_OLIGOSACCHARIDE_LLO_AND_TRANSFER_TO_A_NASCENT_PROTEIN	19	29	16624	4964	1.5156e-05	0.0479081	ALG1,ALG10B,ALG12,ALG14,ALG2,ALG3,ALG5,ALG6,ALG8,DOLK,DOLPP1,DPM1,DPM3,GMPPA,GMPPB,GNPNAT1,MPI,PMM1,PMM2
PHF8	1565.63	0	0	REACTOME_ENDOSOMAL_SORTING_COMPLEX_REQUIRED_FOR_TRANSPORT_ESCRT	18	27	16626	4964	1.58507e-05	0.0500881	CHMP2A,CHMP2B,CHMP4A,CHMP4B,CHMP5,CHMP6,SNF8,STAM2,TSG101,UBA52,VPS25,VPS28,VPS36,VPS37A,VPS37C,VPS4A,VPS4B,VTA1
PHF8	1565.63	0	0	REACTOME_REGULATION_OF_GLUCOKINASE_BY_GLUCOKINASE_REGULATORY_PROTEIN	18	27	16626	4964	1.58507e-05	0.0500881	AAAS,NUP133,NUP153,NUP155,NUP188,NUP205,NUP37,NUP43,NUP50,NUP54,NUP62,NUP85,NUP88,NUP93,NUPL1,NUPL2,POM121,SEH1L
PHF8	1565.63	0	0	protein K48-linked ubiquitination (GO:0046488)	24	40	16613	4964	1.83982e-05	0.0581016	ARIH2,CDC34,HACE1,ITCH,PARK2,RNF146,RNF187,RNF216,RNF6,TOPORS,UBE2A,UBE2B,UBE2D1,UBE2D3,UBE2D4,UBE2E1,UBE2E2,UBE2G1,UBE2G2,UBE2K,UBE2Q2,UBE2R2,UBE2T,UBE3A
PHF8	1565.63	0	0	PID_TELOMERASEPATHWAY	36	68	16585	4964	1.93767e-05	0.0611721	AKT1,ATM,BLM,DKC1,E2F1,HDAC1,HNRNPC,HSP90AA1,HUS1,IFNAR2,MTOR,MYC,NFKB1,PARP2,PIF1,PINX1,POT1,PTGES3,RAD9A,RBBP4,RBBP7,RPS6KB1,SAP18,SAP30,SIN3A,SMG6,SP1,TERF1,TERF2,TERF2IP,TGFB1,TINF2,UBE3A,XRCC6,YWHAE,ZNFX1
PHF8	1565.63	0	0	REACTOME_MEMBRANE_TRAFFICKING	60	129	16524	4964	2.04253e-05	0.0644623	AP1G1,AP1M1,AP1S1,AP3B1,AP3S1,AP4B1,AP4E1,ARCN1,ARF1,ARRB1,BLOC1S1,BLOC1S3,CHMP2A,CHMP2B,CHMP4A,CHMP4B,CHMP5,CHMP6,CLTA,CLTB,COPA,COPB1,COPB2,COPE,COPZ1,CPD,CTSZ,FTH1,FTL,GBF1,GNS,HSPA8,M6PR,MYO6,PREB,PUM1,SAR1B,SEC13,SEC23A,SEC24B,SEC31A,SNAP23,SNAPIN,SNF8,SNX2,SNX5,STAM2,STX4,TGOLN2,TSG101,UBA52,VAMP8,VPS25,VPS28,VPS36,VPS37A,VPS37C,VPS4A,VPS4B,VTA1
PHF8	1565.63	0	0	nuclear-transcribed mRNA catabolic process, deadenylation-dependent decay (GO:0032722)	33	61	16592	4964	2.12166e-05	0.0669384	CNOT1,CNOT10,CNOT2,CNOT4,CNOT6,CNOT7,CNOT8,DCP1B,DCP2,DCPS,DDX6,DIS3,EDC3,EIF4A1,EIF4A2,EIF4A3,EIF4G1,EXOSC1,EXOSC3,EXOSC5,EXOSC6,EXOSC9,LSM1,LSM2,LSM3,LSM4,LSM5,LSM6,PABPC1,PAN2,PAN3,PARN,PATL1
PHF8	1565.63	0	0	M/G1 transition of mitotic cell cycle (GO:0010740)	46	93	16560	4964	2.134e-05	0.0673062	CDK2,DBF4,GMNN,MCM10,MCM3,MCM4,MCM6,MCM7,MCM8,POLA1,POLA2,PRIM1,PSMA1,PSMA2,PSMA3,PSMA4,PSMA5,PSMA7,PSMB1,PSMB2,PSMB3,PSMB4,PSMB6,PSMB7,PSMC1,PSMC3,PSMC4,PSMC5,PSMC6,PSMD1,PSMD10,PSMD11,PSMD12,PSMD13,PSMD14,PSMD2,PSMD3,PSMD4,PSMD7,PSMD8,PSMD9,PSME1,PSME2,RPA1,RPA2,UBA52
PHF8	1565.63	0	0	PID_HDAC_CLASSI_PATHWAY	35	66	16587	4964	2.32816e-05	0.0734068	CHD4,GATA1,GATAD2A,GATAD2B,HDAC1,HDAC3,HDAC4,HDAC5,HDAC6,MBD3,MTA2,NCOR1,NFKB1,NFKBIA,NR2C1,PRKACA,PRMT5,RAN,RBBP4,RBBP7,SAP18,SAP30,SIN3A,SIRT1,SIRT5,SMURF1,STAT3,SUMO1,TFCP2,TNFRSF1A,UBE2I,WDR77,XPO1,YY1,ZFPM1
PHF8	1565.63	0	0	REACTOME_SYNTHESIS_OF_SUBSTRATES_IN_N_GLYCAN_BIOSYTHESIS	11	14	16639	4964	2.33597e-05	0.0736298	ALG5,DOLK,DOLPP1,DPM1,DPM3,GMPPA,GMPPB,GNPNAT1,MPI,PMM1,PMM2
PHF8	1565.63	0	0	KEGG_BASAL_TRANSCRIPTION_FACTORS	22	36	16617	4964	2.3754e-05	0.074849	GTF2A2,GTF2E1,GTF2E2,GTF2F1,GTF2F2,GTF2H1,GTF2H3,GTF2I,TAF10,TAF11,TAF12,TAF13,TAF2,TAF4,TAF5,TAF5L,TAF6,TAF6L,TAF7,TAF9,TAF9B,TBP
PHF8	1565.63	0	0	KEGG_DNA_REPLICATION	22	36	16617	4964	2.3754e-05	0.074849	DNA2,FEN1,MCM3,MCM4,MCM6,MCM7,PCNA,POLA1,POLA2,POLD3,POLE3,PRIM1,RFC1,RFC2,RFC3,RFC4,RNASEH1,RNASEH2A,RNASEH2B,RPA1,RPA2,SSBP1
PHF8	1565.63	0	0	chromatin remodeling (GO:0006509)	22	36	16617	4964	2.3754e-05	0.074849	ARID1A,BNIP3,CHD1L,HDAC1,HDAC4,HDAC5,INO80,MYC,PBRM1,RBBP4,RSF1,SMARCA2,SMARCA4,SMARCA5,SMARCB1,SMARCC1,SMARCC2,SMARCD1,SMARCD2,SUPT4H1,SUV39H2,TAF6L
PHF8	1565.63	0	0	REACTOME_MRNA_SPLICING_MINOR_PATHWAY	26	45	16608	4964	2.49554e-05	0.0785597	DDX23,GTF2F1,GTF2F2,LSM2,NCBP1,NCBP2,POLR2B,POLR2D,POLR2G,POLR2I,POLR2K,POLR2L,PRPF6,PRPF8,SF3B1,SF3B3,SF3B5,SNRNP200,SNRNP40,SNRPB,SNRPD1,SNRPD3,SNRPE,SNRPF,SNRPG,TXNL4A
PHF8	1565.63	0	0	REACTOME_FORMATION_OF_RNA_POL_II_ELONGATION_COMPLEX_	26	45	16608	4964	2.49554e-05	0.0785597	CCNH,CCNT2,CDK7,CDK9,CTDP1,ERCC3,GTF2F1,GTF2F2,GTF2H1,GTF2H3,MNAT1,NCBP1,NCBP2,POLR2B,POLR2D,POLR2G,POLR2I,POLR2K,POLR2L,SSRP1,SUPT16H,SUPT4H1,TCEA1,TCEB1,TCEB2,TCEB3
PHF8	1565.63	0	0	PID_P53REGULATIONPATHWAY	32	59	16594	4964	2.53706e-05	0.0798158	AKT1,ATM,CCNG1,CDK2,CHEK2,CSE1L,CSNK1A1,CSNK1E,HIPK2,HUWE1,KAT5,MAPK14,MAPK8,MAPK9,MDM2,NEDD8,PIN1,PPM1D,PPP2CA,PPP2R4,PRMT5,RCHY1,RFWD2,RPL11,RPL23,RPL5,SETD8,SKP2,SMYD2,TP53,UBE2D1,YY1
PHF8	1565.63	0	0	REACTOME_ANTIGEN_PROCESSING_CROSS_PRESENTATION	39	76	16577	4964	2.57096e-05	0.0808566	B2M,CYBA,LNPEP,PDIA3,PSMA1,PSMA2,PSMA3,PSMA4,PSMA5,PSMA7,PSMB1,PSMB2,PSMB3,PSMB4,PSMB6,PSMB7,PSMC1,PSMC3,PSMC4,PSMC5,PSMC6,PSMD1,PSMD10,PSMD11,PSMD12,PSMD13,PSMD14,PSMD2,PSMD3,PSMD4,PSMD7,PSMD8,PSMD9,PSME1,PSME2,SEC61A2,SEC61B,TAP2,UBA52
PHF8	1565.63	0	0	dolichol-linked oligosaccharide biosynthetic process (GO:0006917)	21	34	16619	4964	2.66931e-05	0.0839231	ALG1,ALG10B,ALG12,ALG14,ALG2,ALG3,ALG5,ALG6,ALG8,DOLK,DOLPP1,DPM1,DPM3,GFPT1,GMPPA,GMPPB,GNPNAT1,MPI,PMM1,PMM2,SRD5A3
PHF8	1565.63	0	0	rRNA processing (GO:0060548)	20	32	16621	4964	2.97165e-05	0.0933988	DDX47,DIS3,EXOSC3,GEMIN4,NOL6,NOL8,NOP14,NOP56,NOP58,PES1,PIN4,RPL11,RPL14,RPL26,RPL5,RPS16,RPS24,RPS6,RPS7,SBDS
PHF8	1565.63	0	0	PID_DNAPK_PATHWAY	12	16	16637	4964	3.08652e-05	0.0969785	APLF,APTX,CSNK2A1,CSNK2A2,CSNK2B,DCLRE1C,LIG4,NHEJ1,POLM,PRKDC,XRCC4,XRCC6
Max	112.817	2.89145e-26	8.19726e-24	KEGG_RIBOSOME	61	88	16565	3194	1.48233e-25	4.93022e-22	RPL10A,RPL11,RPL12,RPL13,RPL13A,RPL14,RPL17,RPL18,RPL18A,RPL19,RPL22,RPL22L1,RPL23,RPL24,RPL26,RPL27,RPL27A,RPL28,RPL29,RPL32,RPL35,RPL36,RPL36A,RPL36AL,RPL37,RPL38,RPL39,RPL4,RPL5,RPL6,RPL7A,RPL8,RPL9,RPLP0,RPLP1,RPLP2,RPS10,RPS11,RPS13,RPS15,RPS15A,RPS16,RPS18,RPS19,RPS2,RPS20,RPS21,RPS26,RPS27,RPS28,RPS29,RPS3,RPS3A,RPS4X,RPS5,RPS6,RPS7,RPS8,RPS9,RPSA,UBA52
Max	112.817	2.89145e-26	8.19726e-24	viral infectious cycle (GO:2000343)	66	107	16546	3194	5.6261e-23	1.87068e-19	CPSF4,EIF2AK2,KPNB1,PABPN1,RAN,RPL10A,RPL11,RPL12,RPL13,RPL13A,RPL14,RPL17,RPL18,RPL18A,RPL19,RPL22,RPL23,RPL24,RPL26,RPL27,RPL27A,RPL28,RPL29,RPL32,RPL35,RPL36,RPL36A,RPL37,RPL38,RPL39,RPL4,RPL5,RPL6,RPL7A,RPL8,RPL9,RPLP0,RPLP1,RPLP2,RPS10,RPS11,RPS13,RPS14,RPS15,RPS15A,RPS16,RPS18,RPS19,RPS2,RPS20,RPS21,RPS26,RPS27,RPS28,RPS29,RPS3,RPS3A,RPS4X,RPS5,RPS6,RPS7,RPS8,RPS9,RPSA,TGFB1,UBA52
Max	112.817	2.89145e-26	8.19726e-24	SRP-dependent cotranslational protein targeting to membrane (GO:0070989)	69	119	16534	3194	1.1003e-21	3.65739e-18	RPL10A,RPL11,RPL12,RPL13,RPL13A,RPL14,RPL17,RPL18,RPL18A,RPL19,RPL22,RPL23,RPL24,RPL26,RPL27,RPL27A,RPL28,RPL29,RPL32,RPL35,RPL36,RPL36A,RPL37,RPL38,RPL39,RPL4,RPL5,RPL6,RPL7A,RPL8,RPL9,RPLP0,RPLP1,RPLP2,RPN2,RPS10,RPS11,RPS13,RPS14,RPS15,RPS15A,RPS16,RPS18,RPS19,RPS2,RPS20,RPS21,RPS26,RPS27,RPS28,RPS29,RPS3,RPS3A,RPS4X,RPS5,RPS6,RPS7,RPS8,RPS9,RPSA,SEC11A,SEC61B,SPCS1,SRP19,SRP68,SRPR,SSR2,SSR4,…
Max	112.817	2.89145e-26	8.19726e-24	translational elongation (GO:0090026)	63	105	16548	3194	4.21942e-21	1.40211e-17	EEF2,EIF5A,RPL10A,RPL11,RPL12,RPL13,RPL13A,RPL14,RPL17,RPL18,RPL18A,RPL19,RPL22,RPL23,RPL24,RPL26,RPL27,RPL27A,RPL28,RPL29,RPL32,RPL35,RPL36,RPL36A,RPL37,RPL38,RPL39,RPL4,RPL5,RPL6,RPL7A,RPL8,RPL9,RPLP0,RPLP1,RPLP2,RPS10,RPS11,RPS13,RPS14,RPS15,RPS15A,RPS16,RPS18,RPS19,RPS2,RPS20,RPS21,RPS26,RPS27,RPS28,RPS29,RPS3,RPS3A,RPS4X,RPS5,RPS6,RPS7,RPS8,RPS9,RPSA,TUFM,UBA52
Max	112.817	2.89145e-26	8.19726e-24	translational termination (GO:0090050)	61	100	16553	3194	4.88479e-21	1.62273e-17	ETF1,RPL10A,RPL11,RPL12,RPL13,RPL13A,RPL14,RPL17,RPL18,RPL18A,RPL19,RPL22,RPL23,RPL24,RPL26,RPL27,RPL27A,RPL28,RPL29,RPL32,RPL35,RPL36,RPL36A,RPL37,RPL38,RPL39,RPL4,RPL5,RPL6,RPL7A,RPL8,RPL9,RPLP0,RPLP1,RPLP2,RPS10,RPS11,RPS13,RPS14,RPS15,RPS15A,RPS16,RPS18,RPS19,RPS2,RPS20,RPS21,RPS26,RPS27,RPS28,RPS29,RPS3,RPS3A,RPS4X,RPS5,RPS6,RPS7,RPS8,RPS9,RPSA,UBA52
Max	112.817	2.89145e-26	8.19726e-24	viral transcription (GO:2000352)	60	98	16555	3194	7.56318e-21	2.51173e-17	RPL10A,RPL11,RPL12,RPL13,RPL13A,RPL14,RPL17,RPL18,RPL18A,RPL19,RPL22,RPL23,RPL24,RPL26,RPL27,RPL27A,RPL28,RPL29,RPL32,RPL35,RPL36,RPL36A,RPL37,RPL38,RPL39,RPL4,RPL5,RPL6,RPL7A,RPL8,RPL9,RPLP0,RPLP1,RPLP2,RPS10,RPS11,RPS13,RPS14,RPS15,RPS15A,RPS16,RPS18,RPS19,RPS2,RPS20,RPS21,RPS26,RPS27,RPS28,RPS29,RPS3,RPS3A,RPS4X,RPS5,RPS6,RPS7,RPS8,RPS9,RPSA,UBA52
Max	112.817	2.89145e-26	8.19726e-24	translational initiation (GO:0090037)	73	139	16514	3194	2.38173e-19	7.90734e-16	ABCF1,EIF2B1,EIF2B3,EIF2B4,EIF2S3,EIF3B,EIF3D,EIF3G,EIF3K,EIF4A1,EIF4A2,EIF4B,EIF4EBP1,EIF4H,RPL10A,RPL11,RPL12,RPL13,RPL13A,RPL14,RPL17,RPL18,RPL18A,RPL19,RPL22,RPL23,RPL24,RPL26,RPL27,RPL27A,RPL28,RPL29,RPL32,RPL35,RPL36,RPL36A,RPL37,RPL38,RPL39,RPL4,RPL5,RPL6,RPL7A,RPL8,RPL9,RPLP0,RPLP1,RPLP2,RPS10,RPS11,RPS13,RPS14,RPS15,RPS15A,RPS16,RPS18,RPS19,RPS2,RPS20,RPS21,RPS26,RPS27,RPS28,RPS29,RPS3A,…
Max	112.817	2.89145e-26	8.19726e-24	nuclear-transcribed mRNA catabolic process, nonsense-mediated decay (GO:0032725)	65	128	16525	3194	1.77294e-16	5.88438e-13	DCP2,ETF1,EXOSC10,NCBP2,RNPS1,RPL10A,RPL11,RPL12,RPL13,RPL13A,RPL14,RPL17,RPL18,RPL18A,RPL19,RPL22,RPL23,RPL24,RPL26,RPL27,RPL27A,RPL28,RPL29,RPL32,RPL35,RPL36,RPL36A,RPL37,RPL38,RPL39,RPL4,RPL5,RPL6,RPL7A,RPL8,RPL9,RPLP0,RPLP1,RPLP2,RPS10,RPS11,RPS13,RPS14,RPS15,RPS15A,RPS16,RPS18,RPS19,RPS2,RPS20,RPS21,RPS26,RPS27,RPS28,RPS29,RPS3,RPS3A,RPS4X,RPS5,RPS6,RPS7,RPS8,RPS9,RPSA,UBA52
Max	112.817	2.89145e-26	8.19726e-24	gene expression (GO:0007265)	225	716	15937	3194	4.14691e-16	1.37594e-12	AARS,AARS2,AIMP2,CARS2,CDK7,CLNS1A,CPSF1,CSTF2,DCP1B,DCP2,DDX23,DGCR8,EARS2,EDC4,EEF1B2,EEF1E1,EEF2,EFTUD2,EIF2B1,EIF2B3,EIF2B4,EIF2S3,EIF3B,EIF3D,EIF3G,EIF3K,EIF4A1,EIF4A2,EIF4B,EIF4EBP1,EIF4H,EPRS,ETF1,EXOSC2,EXOSC4,EXOSC5,EXOSC6,FARS2,FARSA,FARSB,FUS,GARS,GEMIN4,GTF2E2,GTF2F1,GTF2H3,GTF2H4,GTF3A,GTF3C2,GTF3C4,HNRNPH2,HNRNPM,IARS,IARS2,KARS,KHSRP,LARS,LARS2,LSM2,LSM4,LSM7,MAML3,MARS2,MED16,MED1…
Max	112.817	2.89145e-26	8.19726e-24	cellular protein metabolic process (GO:0006260)	143	404	16249	3194	2.74134e-15	9.09301e-12	ACTB,ALG1,ALG10,ALG14,ALG3,ALG8,B3GNT3,B4GALT3,CCT2,CCT4,CCT7,CCT8,CHCHD4,DHPS,EEF1B2,EEF2,EIF2B1,EIF2B3,EIF2B4,EIF2S3,EIF3B,EIF3D,EIF3G,EIF3K,EIF4A1,EIF4A2,EIF4B,EIF4EBP1,EIF4H,EIF5A,ETF1,GANAB,GFER,GMPPA,GPAA1,HSPA9,MAN1A1,MAN1B1,MGAT4B,MLEC,MPI,PFDN2,PFDN4,PFDN6,PIGC,PIGH,PIGK,PIGO,PIGT,PIGU,PIGX,PMM2,PMPCA,RFT1,RPL10A,RPL11,RPL12,RPL13,RPL13A,RPL14,RPL17,RPL18,RPL18A,RPL19,RPL22,RPL23,RPL24,R…
Max	112.817	2.89145e-26	8.19726e-24	viral reproduction (GO:2000344)	122	328	16325	3194	4.28011e-15	1.41929e-11	AAAS,AP1S1,AP1S2,AP2M1,B2M,BANF1,CDK7,CUL5,FYN,GTF2E2,GTF2F1,GTF2H3,GTF2H4,HCFC2,HMGA1,KPNB1,NCBP2,NUP107,NUP155,NUP188,NUP210,NUP43,NUP62,NUP88,NUP93,NUPL1,PAK2,PARD6A,POLR2B,POLR2D,POLR2E,POLR2G,POLR2H,POM121,PSMA1,PSMA4,PSMA5,PSMB2,PSMB4,PSMB8,PSMC2,PSMC3,PSMC4,PSMD12,PSMD3,PSMD7,PSME4,RAE1,RAN,RPL10A,RPL11,RPL12,RPL13,RPL13A,RPL14,RPL17,RPL18,RPL18A,RPL19,RPL22,RPL23,RPL24,RPL26,RPL27,RPL27A,…
Max	112.817	2.89145e-26	8.19726e-24	REACTOME_TRANSLATION	86	222	16431	3194	2.78329e-12	9.22661e-09	EEF1B2,EEF2,EIF2B1,EIF2B3,EIF2B4,EIF2S3,EIF3B,EIF3D,EIF3G,EIF3K,EIF4A1,EIF4A2,EIF4B,EIF4EBP1,EIF4H,ETF1,RPL10A,RPL11,RPL12,RPL13,RPL13A,RPL14,RPL17,RPL18,RPL18A,RPL19,RPL22,RPL23,RPL24,RPL26,RPL27,RPL27A,RPL28,RPL29,RPL32,RPL35,RPL36,RPL36A,RPL37,RPL38,RPL39,RPL4,RPL5,RPL6,RPL7A,RPL8,RPL9,RPLP0,RPLP1,RPLP2,RPN2,RPS10,RPS11,RPS13,RPS14,RPS15,RPS15A,RPS16,RPS18,RPS19,RPS2,RPS20,RPS21,RPS26,RPS27,RP…
Max	112.817	2.89145e-26	8.19726e-24	REACTOME_INFLUENZA_LIFE_CYCLE	80	203	16450	3194	5.24114e-12	1.73691e-08	AAAS,GTF2F1,KPNB1,NUP107,NUP155,NUP188,NUP210,NUP43,NUP62,NUP88,NUP93,NUPL1,POLR2B,POLR2D,POLR2E,POLR2G,POLR2H,POM121,RAE1,RAN,RPL10A,RPL11,RPL12,RPL13,RPL13A,RPL14,RPL17,RPL18,RPL18A,RPL19,RPL22,RPL23,RPL24,RPL26,RPL27,RPL27A,RPL28,RPL29,RPL32,RPL35,RPL36,RPL36A,RPL37,RPL38,RPL39,RPL4,RPL5,RPL6,RPL7A,RPL8,RPL9,RPLP0,RPLP1,RPLP2,RPS10,RPS11,RPS13,RPS14,RPS15,RPS15A,RPS16,RPS18,RPS19,RPS2,RPS20,RP…
Max	112.817	2.89145e-26	8.19726e-24	RNA metabolic process (GO:0060402)	104	298	16355	3194	3.62214e-11	1.20002e-07	CLNS1A,DCP1B,DCP2,DDX54,EDC4,EIF4A1,EIF4A2,EIF4B,ETF1,EXOSC2,EXOSC4,EXOSC5,EXOSC6,GEMIN4,KHSRP,LSM2,LSM4,LSM7,NCBP2,PRKCA,PRMT5,PSMA1,PSMA4,PSMA5,PSMB2,PSMB4,PSMB8,PSMC2,PSMC3,PSMC4,PSMD12,PSMD3,PSMD7,PSME4,RNPS1,RPL10A,RPL11,RPL12,RPL13,RPL13A,RPL14,RPL17,RPL18,RPL18A,RPL19,RPL22,RPL23,RPL24,RPL26,RPL27,RPL27A,RPL28,RPL29,RPL32,RPL35,RPL36,RPL36A,RPL37,RPL38,RPL39,RPL4,RPL5,RPL6,RPL7A,RPL8,RPL9,…
Max	112.817	2.89145e-26	8.19726e-24	REACTOME_METABOLISM_OF_RNA	112	330	16323	3194	5.04279e-11	1.67017e-07	AAAS,CLNS1A,DCP1B,DCP2,EDC4,EIF4A1,EIF4A2,EIF4B,ETF1,EXOSC2,EXOSC4,EXOSC5,EXOSC6,GEMIN4,KHSRP,LSM2,LSM4,NCBP2,NUP107,NUP155,NUP188,NUP210,NUP43,NUP62,NUP88,NUP93,NUPL1,POM121,PRKCA,PRMT5,PSMA1,PSMA4,PSMA5,PSMB2,PSMB4,PSMB8,PSMC2,PSMC3,PSMC4,PSMD12,PSMD3,PSMD7,PSME4,RAE1,RNPS1,RPL10A,RPL11,RPL12,RPL13,RPL13A,RPL14,RPL17,RPL18,RPL18A,RPL19,RPL22,RPL23,RPL24,RPL26,RPL27,RPL27A,RPL28,RPL29,RPL32,RPL3…
Max	112.817	2.89145e-26	8.19726e-24	REACTOME_METABOLISM_OF_PROTEINS	158	518	16135	3194	1.22122e-10	4.04345e-07	ACTB,ALG1,ALG10,ALG14,ALG3,ALG8,AP3M1,ARSA,ATP5A1,ATP5B,ATP5G1,B3GNT3,B3GNTL1,B4GALT3,CCT2,CCT4,CCT7,CCT8,CHCHD4,COQ2,CYC1,DHPS,EEF1B2,EEF2,EIF2B1,EIF2B3,EIF2B4,EIF2S3,EIF3B,EIF3D,EIF3G,EIF3K,EIF4A1,EIF4A2,EIF4B,EIF4EBP1,EIF4H,EIF5A,ETF1,FBXL5,FBXO6,FBXW4,GANAB,GFER,GMPPA,GPAA1,HSPA9,IDH3G,KIFC3,MAN1A1,MAN1B1,MGAT4B,MLEC,MPI,PFDN2,PFDN4,PFDN6,PIGC,PIGH,PIGK,PIGO,PIGT,PIGU,PIGX,PMM2,PMPCA,RFT1,RPL…
Max	112.817	2.89145e-26	8.19726e-24	REACTOME_SRP_DEPENDENT_COTRANSLATIONAL_PROTEIN_TARGETING_TO_MEMBRANE	70	179	16474	3194	1.4602e-10	4.83327e-07	RPL10A,RPL11,RPL12,RPL13,RPL13A,RPL14,RPL17,RPL18,RPL18A,RPL19,RPL22,RPL23,RPL24,RPL26,RPL27,RPL27A,RPL28,RPL29,RPL32,RPL35,RPL36,RPL36A,RPL37,RPL38,RPL39,RPL4,RPL5,RPL6,RPL7A,RPL8,RPL9,RPLP0,RPLP1,RPLP2,RPN2,RPS10,RPS11,RPS13,RPS14,RPS15,RPS15A,RPS16,RPS18,RPS19,RPS2,RPS20,RPS21,RPS26,RPS27,RPS28,RPS29,RPS3,RPS3A,RPS4X,RPS5,RPS6,RPS7,RPS8,RPS9,RPSA,SEC11A,SEC61B,SPCS1,SRP19,SRP54,SRP68,SRPR,SSR2…
Max	112.817	2.89145e-26	8.19726e-24	REACTOME_3_UTR_MEDIATED_TRANSLATIONAL_REGULATION	69	176	16477	3194	1.70172e-10	5.63098e-07	EIF2S3,EIF3B,EIF3D,EIF3G,EIF3K,EIF4A1,EIF4A2,EIF4B,EIF4H,RPL10A,RPL11,RPL12,RPL13,RPL13A,RPL14,RPL17,RPL18,RPL18A,RPL19,RPL22,RPL23,RPL24,RPL26,RPL27,RPL27A,RPL28,RPL29,RPL32,RPL35,RPL36,RPL36A,RPL37,RPL38,RPL39,RPL4,RPL5,RPL6,RPL7A,RPL8,RPL9,RPLP0,RPLP1,RPLP2,RPS10,RPS11,RPS13,RPS14,RPS15,RPS15A,RPS16,RPS18,RPS19,RPS2,RPS20,RPS21,RPS26,RPS27,RPS28,RPS29,RPS3,RPS3A,RPS4X,RPS5,RPS6,RPS7,RPS8,RPS9,…
Max	112.817	2.89145e-26	8.19726e-24	mRNA metabolic process (GO:0016264)	95	274	16379	3194	3.53297e-10	1.16871e-06	DCP1B,DCP2,EDC4,EIF4A1,EIF4A2,EIF4B,ETF1,EXOSC2,EXOSC4,EXOSC5,EXOSC6,KHSRP,LSM2,LSM4,LSM7,NCBP2,PRKCA,PSMA1,PSMA4,PSMA5,PSMB2,PSMB4,PSMB8,PSMC2,PSMC3,PSMC4,PSMD12,PSMD3,PSMD7,PSME4,RNPS1,RPL10A,RPL11,RPL12,RPL13,RPL13A,RPL14,RPL17,RPL18,RPL18A,RPL19,RPL22,RPL23,RPL24,RPL26,RPL27,RPL27A,RPL28,RPL29,RPL32,RPL35,RPL36,RPL36A,RPL37,RPL38,RPL39,RPL4,RPL5,RPL6,RPL7A,RPL8,RPL9,RPLP0,RPLP1,RPLP2,RPS10,RP…
Max	112.817	2.89145e-26	8.19726e-24	REACTOME_INFLUENZA_VIRAL_RNA_TRANSCRIPTION_AND_REPLICATION	66	169	16484	3194	4.89743e-10	1.61958e-06	GTF2F1,POLR2B,POLR2D,POLR2E,POLR2G,POLR2H,RPL10A,RPL11,RPL12,RPL13,RPL13A,RPL14,RPL17,RPL18,RPL18A,RPL19,RPL22,RPL23,RPL24,RPL26,RPL27,RPL27A,RPL28,RPL29,RPL32,RPL35,RPL36,RPL36A,RPL37,RPL38,RPL39,RPL4,RPL5,RPL6,RPL7A,RPL8,RPL9,RPLP0,RPLP1,RPLP2,RPS10,RPS11,RPS13,RPS14,RPS15,RPS15A,RPS16,RPS18,RPS19,RPS2,RPS20,RPS21,RPS26,RPS27,RPS28,RPS29,RPS3,RPS3A,RPS4X,RPS5,RPS6,RPS7,RPS8,RPS9,RPSA,UBA52
Max	112.817	2.89145e-26	8.19726e-24	REACTOME_PEPTIDE_CHAIN_ELONGATION	61	153	16500	3194	7.64864e-10	2.52864e-06	EEF2,RPL10A,RPL11,RPL12,RPL13,RPL13A,RPL14,RPL17,RPL18,RPL18A,RPL19,RPL22,RPL23,RPL24,RPL26,RPL27,RPL27A,RPL28,RPL29,RPL32,RPL35,RPL36,RPL36A,RPL37,RPL38,RPL39,RPL4,RPL5,RPL6,RPL7A,RPL8,RPL9,RPLP0,RPLP1,RPLP2,RPS10,RPS11,RPS13,RPS14,RPS15,RPS15A,RPS16,RPS18,RPS19,RPS2,RPS20,RPS21,RPS26,RPS27,RPS28,RPS29,RPS3,RPS3A,RPS4X,RPS5,RPS6,RPS7,RPS8,RPS9,RPSA,UBA52
Max	112.817	2.89145e-26	8.19726e-24	rRNA processing (GO:0060548)	21	32	16621	3194	1.36027e-09	4.49568e-06	DDX47,GEMIN4,NOC4L,NOL6,NOL8,NOLC1,NOP14,NOP58,PES1,RPL11,RPL14,RPL26,RPL5,RPS15,RPS16,RPS19,RPS28,RPS6,RPS7,SBDS,UTP20
Max	112.817	2.89145e-26	8.19726e-24	REACTOME_TRNA_AMINOACYLATION	25	42	16611	3194	1.36215e-09	4.50054e-06	AARS,AARS2,AIMP2,CARS2,EARS2,EEF1E1,EPRS,FARS2,FARSA,FARSB,GARS,IARS,IARS2,KARS,LARS,LARS2,MARS2,NARS2,PARS2,PPA1,PPA2,TARS,TARS2,VARS,WARS2
Max	112.817	2.89145e-26	8.19726e-24	KEGG_AMINOACYL_TRNA_BIOSYNTHESIS	24	41	16612	3194	4.44715e-09	1.4689e-05	AARS,AARS2,CARS2,EARS2,EPRS,FARS2,FARSA,FARSB,GARS,IARS,IARS2,KARS,LARS,LARS2,MARS2,MTFMT,NARS2,PARS2,PSTK,TARS,TARS2,TARSL2,VARS,WARS2
Max	112.817	2.89145e-26	8.19726e-24	KEGG_PYRIMIDINE_METABOLISM	42	98	16555	3194	1.84716e-08	6.09932e-05	CAD,DCTD,DHODH,DTYMK,ENTPD3,ENTPD4,ENTPD5,ENTPD6,NME1,NME1-NME2,NME2,NME3,NME4,NME7,NT5C,NT5C2,NT5M,PNPT1,POLA2,POLD1,POLE2,POLE3,POLE4,POLR1A,POLR1E,POLR2B,POLR2D,POLR2E,POLR2G,POLR2H,POLR3A,POLR3C,POLR3D,POLR3H,POLR3K,PRIM1,RRM1,UCK1,UCK2,UCKL1,UMPS,UPRT
Max	112.817	2.89145e-26	8.19726e-24	translation (GO:0090023)	52	133	16520	3194	2.51199e-08	8.29209e-05	ABCF1,DHPS,DPH1,EEF1B2,EEF2,EIF2B1,EIF2B3,EIF2B4,EIF2S3,EIF3B,EIF3D,EIF3G,EIF3K,EIF4A1,EIF4A2,EIF4B,EIF4E2,EIF4EBP1,EIF4H,ETF1,FARSB,GTF2H3,MRPL10,MRPL55,PABPC4,RPN2,RPS10,RPS13,RPS14,RPS15,RPS19,RPS20,RPS26,RPS28,RPS29,RPS4X,RPS5,RPS7,RPS8,RPS9,RPSA,RRBP1,SEC11A,SEC61B,SPCS1,SRP19,SRP54,SRP68,SRPR,SSR2,SSR4,UBA52
Max	112.817	2.89145e-26	8.19726e-24	REACTOME_METABOLISM_OF_MRNA	92	284	16369	3194	3.1043e-08	0.000102442	DCP1B,DCP2,EDC4,EIF4A1,EIF4A2,EIF4B,ETF1,EXOSC2,EXOSC4,EXOSC5,EXOSC6,KHSRP,LSM2,LSM4,NCBP2,PRKCA,PSMA1,PSMA4,PSMA5,PSMB2,PSMB4,PSMB8,PSMC2,PSMC3,PSMC4,PSMD12,PSMD3,PSMD7,PSME4,RNPS1,RPL10A,RPL11,RPL12,RPL13,RPL13A,RPL14,RPL17,RPL18,RPL18A,RPL19,RPL22,RPL23,RPL24,RPL26,RPL27,RPL27A,RPL28,RPL29,RPL32,RPL35,RPL36,RPL36A,RPL37,RPL38,RPL39,RPL4,RPL5,RPL6,RPL7A,RPL8,RPL9,RPLP0,RPLP1,RPLP2,RPS10,RPS11,R…
Max	112.817	2.89145e-26	8.19726e-24	REACTOME_NONSENSE_MEDIATED_DECAY_ENHANCED_BY_THE_EXON_JUNCTION_COMPLEX	63	176	16477	3194	6.13749e-08	0.000202415	ETF1,NCBP2,RNPS1,RPL10A,RPL11,RPL12,RPL13,RPL13A,RPL14,RPL17,RPL18,RPL18A,RPL19,RPL22,RPL23,RPL24,RPL26,RPL27,RPL27A,RPL28,RPL29,RPL32,RPL35,RPL36,RPL36A,RPL37,RPL38,RPL39,RPL4,RPL5,RPL6,RPL7A,RPL8,RPL9,RPLP0,RPLP1,RPLP2,RPS10,RPS11,RPS13,RPS14,RPS15,RPS15A,RPS16,RPS18,RPS19,RPS2,RPS20,RPS21,RPS26,RPS27,RPS28,RPS29,RPS3,RPS3A,RPS4X,RPS5,RPS6,RPS7,RPS8,RPS9,RPSA,UBA52
Max	112.817	2.89145e-26	8.19726e-24	tRNA aminoacylation for protein translation (GO:0090263)	22	41	16612	3194	1.62596e-07	0.000536078	AARS,AARS2,AIMP2,CARS2,EARS2,EEF1E1,EPRS,FARS2,FARSA,FARSB,GARS,IARS2,KARS,MARS2,NARS2,PARS2,PPA1,PPA2,TARS,TARS2,VARS,WARS2
Max	112.817	2.89145e-26	8.19726e-24	REACTOME_MITOCHONDRIAL_TRNA_AMINOACYLATION	14	21	16632	3194	2.83413e-07	0.000933845	AARS2,CARS2,EARS2,FARS2,GARS,IARS2,KARS,LARS2,MARS2,NARS2,PARS2,PPA2,TARS2,WARS2
Max	112.817	2.89145e-26	8.19726e-24	nucleobase-containing small molecule metabolic process (GO:0032735)	32	73	16580	3194	3.49765e-07	0.00115213	ADSL,AK1,AK2,APRT,ATIC,CAD,CAT,DCTD,DHODH,DTYMK,GMPR,GMPS,GSR,GUK1,IMPDH1,IMPDH2,LDHA,NME1,NME1-NME2,NME2,NME4,NT5C,NT5C2,NT5M,PAICS,PFAS,PPAT,RRM1,TXN,UCK1,UCK2,UMPS
Max	112.817	2.89145e-26	8.19726e-24	REACTOME_ACTIVATION_OF_THE_MRNA_UPON_BINDING_OF_THE_CAP_BINDING_COMPLEX_AND_EIFS_AND_SUBSEQUENT_BINDING_TO_43S	35	84	16569	3194	5.27882e-07	0.00173831	EIF2S3,EIF3B,EIF3D,EIF3G,EIF3K,EIF4A1,EIF4A2,EIF4B,EIF4EBP1,EIF4H,RPS10,RPS11,RPS13,RPS14,RPS15,RPS15A,RPS16,RPS18,RPS19,RPS2,RPS20,RPS21,RPS26,RPS27,RPS28,RPS29,RPS3,RPS3A,RPS4X,RPS5,RPS6,RPS7,RPS8,RPS9,RPSA
Max	112.817	2.89145e-26	8.19726e-24	REACTOME_METABOLISM_OF_NUCLEOTIDES	31	72	16581	3194	8.38365e-07	0.0027599	ADSL,AK1,AK2,APRT,ATIC,CAD,CAT,DCTD,DHODH,DTYMK,GMPR,GMPS,GSR,GUK1,IMPDH1,IMPDH2,NME1,NME1-NME2,NME2,NME4,NT5C,NT5C2,NT5M,PAICS,PFAS,PPAT,RRM1,TXN,UCK1,UCK2,UMPS
Max	112.817	2.89145e-26	8.19726e-24	KEGG_DNA_REPLICATION	19	36	16617	3194	1.29334e-06	0.00425637	LIG1,MCM3,MCM4,MCM5,MCM6,PCNA,POLA2,POLD1,POLE2,POLE3,POLE4,PRIM1,RFC2,RFC4,RNASEH1,RNASEH2A,RNASEH2C,RPA1,SSBP1
Max	112.817	2.89145e-26	8.19726e-24	REACTOME_FORMATION_OF_THE_TERNARY_COMPLEX_AND_SUBSEQUENTLY_THE_43S_COMPLEX	30	74	16579	3194	5.67188e-06	0.0186605	EIF2S3,EIF3B,EIF3D,EIF3G,EIF3K,RPS10,RPS11,RPS13,RPS14,RPS15,RPS15A,RPS16,RPS18,RPS19,RPS2,RPS20,RPS21,RPS26,RPS27,RPS28,RPS29,RPS3,RPS3A,RPS4X,RPS5,RPS6,RPS7,RPS8,RPS9,RPSA
Max	112.817	2.89145e-26	8.19726e-24	REACTOME_MRNA_SPLICING_MINOR_PATHWAY	21	45	16608	3194	6.45654e-06	0.0212355	DDX23,EFTUD2,GTF2F1,LSM2,NCBP2,POLR2B,POLR2D,POLR2E,POLR2G,POLR2H,PRPF6,PRPF8,SF3B1,SF3B5,SNRNP200,SNRNP40,SNRPB,SNRPD1,SNRPE,SNRPF,TXNL4A
Max	112.817	2.89145e-26	8.19726e-24	REACTOME_PROCESSING_OF_CAPPED_INTRON_CONTAINING_PRE_MRNA	48	140	16513	3194	7.16014e-06	0.0235425	AAAS,CPSF1,CSTF2,DDX23,EFTUD2,FUS,GTF2F1,HNRNPH2,HNRNPM,LSM2,METTL3,NCBP2,NUP107,NUP155,NUP188,NUP210,NUP43,NUP62,NUP88,NUP93,NUPL1,PABPN1,POLR2B,POLR2D,POLR2E,POLR2G,POLR2H,POM121,PRPF6,PRPF8,RAE1,RNPS1,SF3A1,SF3A2,SF3B1,SF3B5,SLBP,SMC1A,SNRNP200,SNRNP40,SNRNP70,SNRPA1,SNRPB,SNRPD1,SNRPE,SNRPF,TXNL4A,U2AF1
Max	112.817	2.89145e-26	8.19726e-24	REACTOME_MITOCHONDRIAL_PROTEIN_IMPORT	25	58	16595	3194	7.26514e-06	0.0238805	ATP5A1,ATP5B,ATP5G1,CHCHD4,COQ2,CYC1,GFER,HSPA9,IDH3G,PMPCA,SAMM50,SLC25A13,SLC25A4,TAZ,TIMM10,TIMM13,TIMM44,TIMM8A,TIMM9,TOMM20,TOMM22,TOMM40,TOMM5,TOMM70A,VDAC1
Max	112.817	2.89145e-26	8.19726e-24	REACTOME_MRNA_PROCESSING	53	161	16492	3194	1.05262e-05	0.0345891	AAAS,CDK7,CPSF1,CSTF2,DDX23,EFTUD2,FUS,GTF2F1,GTF2H3,GTF2H4,HNRNPH2,HNRNPM,LSM2,METTL3,NCBP2,NUP107,NUP155,NUP188,NUP210,NUP43,NUP62,NUP88,NUP93,NUPL1,PABPN1,POLR2B,POLR2D,POLR2E,POLR2G,POLR2H,POM121,PRPF6,PRPF8,RAE1,RNPS1,SF3A1,SF3A2,SF3B1,SF3B5,SLBP,SMC1A,SNRNP200,SNRNP40,SNRNP70,SNRPA1,SNRPB,SNRPD1,SNRPE,SNRPF,SUPT5H,TXNL4A,U2AF1,ZNF473
Max	112.817	2.89145e-26	8.19726e-24	REACTOME_ANTIVIRAL_MECHANISM_BY_IFN_STIMULATED_GENES	27	66	16587	3194	1.19192e-05	0.0391545	AAAS,EIF2AK2,EIF4A1,EIF4A2,EIF4E2,HERC5,ISG15,JAK1,KPNA5,KPNB1,NEDD4,NUP107,NUP155,NUP188,NUP210,NUP43,NUP62,NUP88,NUP93,NUPL1,PIN1,POM121,RAE1,TRIM25,UBA52,UBE2N,USP18
Max	112.817	2.89145e-26	8.19726e-24	KEGG_VALINE_LEUCINE_AND_ISOLEUCINE_BIOSYNTHESIS	8	11	16642	3194	1.31218e-05	0.0430921	BCAT2,IARS,IARS2,LARS,LARS2,PDHA1,PDHB,VARS
Max	112.817	2.89145e-26	8.19726e-24	REACTOME_PURINE_RIBONUCLEOSIDE_MONOPHOSPHATE_BIOSYNTHESIS	8	11	16642	3194	1.31218e-05	0.0430921	ADSL,ATIC,GMPS,IMPDH1,IMPDH2,PAICS,PFAS,PPAT
Max	112.817	2.89145e-26	8.19726e-24	ribosomal large subunit biogenesis (GO:0060391)	8	11	16642	3194	1.31218e-05	0.0430921	PES1,RPL11,RPL14,RPL26,RPL5,SBDS,SDAD1,WDR12
Max	112.817	2.89145e-26	8.19726e-24	REACTOME_CYTOSOLIC_TRNA_AMINOACYLATION	13	24	16629	3194	2.4728e-05	0.0811078	AARS,AIMP2,EEF1E1,EPRS,FARSA,FARSB,GARS,IARS,KARS,LARS,PPA1,TARS,VARS
MAZ	64.1352	1.24058e-15	2.3447e-13	platelet formation (GO:0034612)	5	5	16648	3156	0	0	GATA1,MYH9,NBEAL2,VPS33A,ZFPM1
MAZ	64.1352	1.24058e-15	2.3447e-13	proteasomal ubiquitin-dependent protein catabolic process (GO:0045930)	20	39	16614	3156	1.14233e-06	0.00379826	ARRB1,ARRB2,ATXN3,BIRC2,CRBN,DDB1,FBXW5,HECTD3,KCTD10,KCTD13,PCBP2,RBX1,RNF216,SIRT1,SIRT2,SMURF1,STUB1,TNFAIP1,UBE2B,WWP2
MAZ	64.1352	1.24058e-15	2.3447e-13	BIOCARTA_NFKB_PATHWAY	14	23	16630	3156	1.47513e-06	0.00490332	FADD,IL1R1,IRAK1,MAP3K1,MAP3K14,MYD88,NFKBIA,RELA,RIPK1,TNFAIP3,TNFRSF1A,TNFRSF1B,TRADD,TRAF6
MAZ	64.1352	1.24058e-15	2.3447e-13	PID_HDAC_CLASSI_PATHWAY	28	66	16587	3156	2.80026e-06	0.00930527	CREBBP,EP300,GATA1,GATAD2B,HDAC1,HDAC4,HDAC6,HDAC7,HDAC8,MBD2,NCOR1,NCOR2,NFKBIA,RANBP2,RELA,SAP18,SIN3B,SIRT1,SIRT2,SIRT3,SIRT5,SIRT6,SIRT7,SMG5,SMURF1,SUMO1,TNFRSF1A,ZFPM1
MAZ	64.1352	1.24058e-15	2.3447e-13	PID_PDGFRBPATHWAY	45	129	16524	3156	5.53397e-06	0.0183838	ABI1,ACTN4,ACTR3,ARHGDIA,ARPC2,ARPC4,BAIAP2,CBL,CRK,CTTN,DOCK4,DOK1,FYN,HRAS,IQGAP1,ITGAV,JAK2,JUND,KRAS,LRP1,LYN,MAP2K1,MAP2K2,MAP2K7,MAPK9,MLLT4,NCK1,PIN1,PPP2R1A,PRKCE,PTPN1,PTPN2,PTPRJ,RAB5A,RAC1,RAF1,RAP1B,RAPGEF1,SFN,SHC1,SIPA1,SRF,WASF2,WASL,YWHAZ
MAZ	64.1352	1.24058e-15	2.3447e-13	BIOCARTA_RELA_PATHWAY	10	16	16637	3156	1.89003e-05	0.0627491	CREBBP,EP300,FADD,NFKBIA,RELA,RIPK1,TNFRSF1A,TNFRSF1B,TRADD,TRAF6
MAZ	64.1352	1.24058e-15	2.3447e-13	Toll signaling pathway (GO:0071870)	30	79	16574	3156	2.1369e-05	0.0709236	CDK1,DUSP3,DUSP7,IKBKE,IRAK1,IRF3,IRF7,MAP2K1,MAP2K2,MAP2K3,MAP2K7,MAP3K1,MAPK14,MAPK9,MAPKAPK2,MYD88,NFKB2,NFKBIA,NFKBIB,PELI1,PELI2,RELA,RIPK1,RIPK2,TICAM1,TIRAP,TRAF6,UBA52,UBC,UBE2V1
MAZ	64.1352	1.24058e-15	2.3447e-13	retrograde vesicle-mediated transport, Golgi to ER (GO:0060348)	11	19	16634	3156	2.79581e-05	0.092765	ARCN1,ARF1,ARFGAP1,COG3,COG7,COPA,COPB1,COPE,HTT,RER1,SCFD1
MAZ	64.1352	1.24058e-15	2.3447e-13	PID_MET_PATHWAY	30	80	16573	3156	2.86101e-05	0.0948997	AKT2,ARF6,BAD,CBL,CDC42,CRK,HGS,HRAS,INPPL1,KPNB1,MAP2K1,MAP2K2,MAP3K1,NCK1,NUMB,PARD6A,PDPK1,PRKCI,PTPN1,PTPN2,PTPRJ,PXN,RAB5A,RAC1,RAF1,RAP1B,RAPGEF1,SHC1,SNAI1,WASL
MAZ	64.1352	1.24058e-15	2.3447e-13	KEGG_LYSOSOME	41	121	16532	3156	2.92409e-05	0.0969628	ACP2,AGA,AP1G1,AP1M1,AP1S1,AP3M2,AP4B1,AP4E1,AP4M1,AP4S1,ATP6AP1,ATP6V0A1,ATP6V0C,CD63,CLN3,CLTB,CTSC,CTSZ,DNASE2,ENTPD4,GAA,GALNS,GLB1,GM2A,GNPTG,HGSNAT,LAMP1,LAPTM4A,LAPTM5,MANBA,NAGA,NAGLU,NAGPA,NEU1,NPC1,PSAP,SCARB2,SLC17A5,SORT1,TCIRG1,TPP1
MAZ	64.1352	1.24058e-15	2.3447e-13	REACTOME_RIG_I_MDA5_MEDIATED_INDUCTION_OF_IFN_ALPHA_BETA_PATHWAYS	28	73	16580	3156	2.97241e-05	0.0985354	ATG12,CASP10,CASP8,CREBBP,CYLD,DHX58,EP300,FADD,IFIH1,IKBKE,IRF2,IRF3,IRF7,ISG15,MAP3K1,NFKB2,NFKBIA,NFKBIB,PCBP2,PIN1,RELA,RIPK1,TNFAIP3,TRAF6,TRIM25,UBA52,UBE2D1,UBE2L6
PU1	31.4961	2.0314e-08	2.30361e-06	BIOCARTA_SALMONELLA_PATHWAY	7	13	16640	831	3.82831e-08	0.000127329	ACTR3,ARPC1A,ARPC2,ARPC3,ARPC5,RAC1,WASF1
PU1	31.4961	2.0314e-08	2.30361e-06	REACTOME_GENERIC_TRANSCRIPTION_PATHWAY	42	352	16301	831	5.28952e-08	0.000175877	ESR2,JUNB,MED10,MED8,NRBF2,UBE2D3,ZFP37,ZKSCAN3,ZNF138,ZNF160,ZNF175,ZNF180,ZNF189,ZNF221,ZNF222,ZNF224,ZNF225,ZNF226,ZNF227,ZNF230,ZNF26,ZNF274,ZNF3,ZNF334,ZNF33A,ZNF33B,ZNF343,ZNF350,ZNF398,ZNF425,ZNF432,ZNF443,ZNF446,ZNF45,ZNF460,ZNF473,ZNF496,ZNF530,ZNF585A,ZNF585B,ZNF611,ZNF92
PU1	31.4961	2.0314e-08	2.30361e-06	cortical actin cytoskeleton organization (GO:0006641)	5	8	16645	831	3.89635e-07	0.00129515	ARF6,DLG1,FMNL1,NCKAP1L,PLEK
PU1	31.4961	2.0314e-08	2.30361e-06	KEGG_RIBOSOME	16	88	16565	831	1.36255e-06	0.00452777	RPL13,RPL17,RPL18A,RPL27,RPL28,RPL36A,RPL37,RPL38,RPL4,RPL6,RPLP1,RPS15,RPS16,RPS20,RPS4X,RPS6
PU1	31.4961	2.0314e-08	2.30361e-06	REACTOME_ADAPTIVE_IMMUNE_SYSTEM	52	539	16114	831	1.85164e-06	0.00615115	ACTR1A,AKT2,AP1M1,AP2A1,AP2M1,ATG7,BTK,CD207,CD3D,CDC26,CLTA,CSK,CTSS,CUL7,DET1,FBXO6,GRB2,HLA-DMA,ITGB7,KIF3B,LYN,NCF4,PAK2,PIK3CD,PPP2R1A,PPP2R5C,PSMA3,PSMA5,PSMB3,PSMB4,PSMB9,PSMC4,PSMC6,PSMD7,PTPN6,RAB7A,RAC1,RNF41,SEC24B,SEC24C,SHC1,SIPA1,STIM1,SYK,TAP2,TPP2,TYROBP,UBE2D3,UBE2E1,UBE4A,UBR2,VAV1
PU1	31.4961	2.0314e-08	2.30361e-06	ST_B_CELL_ANTIGEN_RECEPTOR	10	40	16613	831	2.72946e-06	0.00906452	AKT2,BTK,CSK,GRB2,ITPKA,LYN,PIK3CD,SHC1,SYK,VAV1
PU1	31.4961	2.0314e-08	2.30361e-06	BIOCARTA_ACTINY_PATHWAY	7	20	16633	831	2.73942e-06	0.00909488	ACTR3,ARPC1A,ARPC2,ARPC3,ARPC5,RAC1,WASF1
PU1	31.4961	2.0314e-08	2.30361e-06	viral reproduction (GO:2000344)	36	328	16325	831	3.11041e-06	0.0103235	AP1M1,AP2A1,AP2M1,CDK7,DOCK2,NCBP1,NUP155,PAK2,POLR2B,POLR2G,PSMA3,PSMA5,PSMB3,PSMB4,PSMB9,PSMC4,PSMC6,PSMD7,RAC1,RPL13,RPL17,RPL18A,RPL27,RPL28,RPL36A,RPL37,RPL38,RPL4,RPL6,RPLP1,RPS15,RPS16,RPS20,RPS4X,RPS6,XPO1
PU1	31.4961	2.0314e-08	2.30361e-06	translational initiation (GO:0090037)	20	139	16514	831	5.35474e-06	0.017767	EIF2B1,EIF3G,EIF3K,EIF4H,RPL13,RPL17,RPL18A,RPL27,RPL28,RPL36A,RPL37,RPL38,RPL4,RPL6,RPLP1,RPS15,RPS16,RPS20,RPS4X,RPS6
PU1	31.4961	2.0314e-08	2.30361e-06	viral infectious cycle (GO:2000343)	17	107	16546	831	5.36825e-06	0.0178065	RPL13,RPL17,RPL18A,RPL27,RPL28,RPL36A,RPL37,RPL38,RPL4,RPL6,RPLP1,RPS15,RPS16,RPS20,RPS4X,RPS6,XPO1
PU1	31.4961	2.0314e-08	2.30361e-06	KEGG_FC_GAMMA_R_MEDIATED_PHAGOCYTOSIS	16	97	16556	831	5.50768e-06	0.0182635	AKT2,ARF6,ARPC1A,ARPC2,ARPC3,ARPC5,DOCK2,FCGR2A,LYN,PIK3CD,PIK3CG,PIP4K2B,RAC1,SYK,VAV1,WASF1
PU1	31.4961	2.0314e-08	2.30361e-06	adaptive immune response (GO:0000245)	5	11	16642	831	5.64598e-06	0.0187164	BTK,CTSS,PIK3CD,PIK3CG,SYK
PU1	31.4961	2.0314e-08	2.30361e-06	BIOCARTA_CDC42RAC_PATHWAY	6	16	16637	831	5.78278e-06	0.0191641	ACTR3,ARPC1A,ARPC2,ARPC3,ARPC5,RAC1
PU1	31.4961	2.0314e-08	2.30361e-06	RNA metabolic process (GO:0060402)	33	298	16355	831	6.05801e-06	0.0200702	EXOSC5,LSM2,MAPK14,NCBP1,PPP2R1A,PSMA3,PSMA5,PSMB3,PSMB4,PSMB9,PSMC4,PSMC6,PSMD7,RPL13,RPL17,RPL18A,RPL27,RPL28,RPL36A,RPL37,RPL38,RPL4,RPL6,RPLP1,RPS15,RPS16,RPS20,RPS4X,RPS6,SNUPN,TNFSF13,XPO1,XRN2
PU1	31.4961	2.0314e-08	2.30361e-06	viral transcription (GO:2000352)	16	98	16555	831	6.35881e-06	0.0210604	RPL13,RPL17,RPL18A,RPL27,RPL28,RPL36A,RPL37,RPL38,RPL4,RPL6,RPLP1,RPS15,RPS16,RPS20,RPS4X,RPS6
PU1	31.4961	2.0314e-08	2.30361e-06	SRP-dependent cotranslational protein targeting to membrane (GO:0070989)	18	119	16534	831	6.55084e-06	0.0216898	RPL13,RPL17,RPL18A,RPL27,RPL28,RPL36A,RPL37,RPL38,RPL4,RPL6,RPLP1,RPS15,RPS16,RPS20,RPS4X,RPS6,SRP19,SSR2
PU1	31.4961	2.0314e-08	2.30361e-06	mRNA metabolic process (GO:0016264)	31	274	16379	831	6.96282e-06	0.0230469	EXOSC5,LSM2,MAPK14,NCBP1,PPP2R1A,PSMA3,PSMA5,PSMB3,PSMB4,PSMB9,PSMC4,PSMC6,PSMD7,RPL13,RPL17,RPL18A,RPL27,RPL28,RPL36A,RPL37,RPL38,RPL4,RPL6,RPLP1,RPS15,RPS16,RPS20,RPS4X,RPS6,TNFSF13,XPO1
PU1	31.4961	2.0314e-08	2.30361e-06	REACTOME_ANTIGEN_ACTIVATES_B_CELL_RECEPTOR_LEADING_TO_GENERATION_OF_SECOND_MESSENGERS	8	29	16624	831	7.45496e-06	0.0246685	BTK,GRB2,LYN,PIK3CD,SHC1,STIM1,SYK,VAV1
PU1	31.4961	2.0314e-08	2.30361e-06	translational termination (GO:0090050)	16	100	16553	831	8.4229e-06	0.027863	RPL13,RPL17,RPL18A,RPL27,RPL28,RPL36A,RPL37,RPL38,RPL4,RPL6,RPLP1,RPS15,RPS16,RPS20,RPS4X,RPS6
PU1	31.4961	2.0314e-08	2.30361e-06	PID_RAC1_PATHWAY	11	54	16599	831	1.08666e-05	0.035925	ACTR3,ARHGDIA,ARPC2,ARPC3,ARPC5,IQGAP3,MAPK14,PAK2,PLCB2,RAC1,WASF1
PU1	31.4961	2.0314e-08	2.30361e-06	cellular protein metabolic process (GO:0006260)	40	404	16249	831	1.29107e-05	0.0426697	B3GNT3,B4GALT6,DPAGT1,EIF2B1,EIF3G,EIF3K,EIF4H,MAN1A2,MGAT1,PFDN5,PIGF,PIGM,PIGQ,PLAUR,RPL13,RPL17,RPL18A,RPL27,RPL28,RPL36A,RPL37,RPL38,RPL4,RPL6,RPLP1,RPS15,RPS16,RPS20,RPS4X,RPS6,SEC24B,SEC24C,SRP19,SSR2,ST6GAL1,TCP1,TIMM17B,TIMM8B,TOMM6,VKORC1
PU1	31.4961	2.0314e-08	2.30361e-06	REACTOME_METABOLISM_OF_MRNA	31	284	16369	831	1.45929e-05	0.0482151	EXOSC5,LSM2,MAPK14,NCBP1,PPP2R1A,PSMA3,PSMA5,PSMB3,PSMB4,PSMB9,PSMC4,PSMC6,PSMD7,RPL13,RPL17,RPL18A,RPL27,RPL28,RPL36A,RPL37,RPL38,RPL4,RPL6,RPLP1,RPS15,RPS16,RPS20,RPS4X,RPS6,TNFSF13,XPO1
PU1	31.4961	2.0314e-08	2.30361e-06	gene expression (GO:0007265)	61	716	15937	831	1.58713e-05	0.0524231	AIMP2,CD2BP2,CDC40,CDK7,DHX38,EIF2B1,EIF3G,EIF3K,EIF4H,ESR2,EXOSC5,HNRNPH2,LSM2,MAPK14,MED10,MED8,NCBP1,NRBF2,PHF5A,POLR2B,POLR2G,POLR3D,POLR3E,PPP2R1A,PRPF6,PSMA3,PSMA5,PSMB3,PSMB4,PSMB9,PSMC4,PSMC6,PSMD7,RARS,RBMX,RPL13,RPL17,RPL18A,RPL27,RPL28,RPL36A,RPL37,RPL38,RPL4,RPL6,RPLP1,RPS15,RPS16,RPS20,RPS4X,RPS6,SF3B1,SNUPN,SRP19,SSR2,TAF1C,TNFSF13,TTF1,XPO1,ZNF45,ZNF473
PU1	31.4961	2.0314e-08	2.30361e-06	translational elongation (GO:0090026)	16	105	16548	831	1.64311e-05	0.0542554	RPL13,RPL17,RPL18A,RPL27,RPL28,RPL36A,RPL37,RPL38,RPL4,RPL6,RPLP1,RPS15,RPS16,RPS20,RPS4X,RPS6
PU1	31.4961	2.0314e-08	2.30361e-06	nuclear-transcribed mRNA catabolic process, nonsense-mediated decay (GO:0032725)	18	128	16525	831	1.91906e-05	0.0633482	NCBP1,PPP2R1A,RPL13,RPL17,RPL18A,RPL27,RPL28,RPL36A,RPL37,RPL38,RPL4,RPL6,RPLP1,RPS15,RPS16,RPS20,RPS4X,RPS6
PU1	31.4961	2.0314e-08	2.30361e-06	PID_ARF_3PATHWAY	6	19	16634	831	2.23231e-05	0.0736662	AP2A1,AP2M1,CLTA,CLTB,COPA,RAC1
CCNT2	29.318	6.23048e-08	5.8878e-06	REACTOME_HIV_INFECTION	79	207	16446	3364	6.46275e-10	2.14951e-06	AAAS,AP1M1,AP1S1,AP2A1,AP2M1,AP2S1,ARF1,ATP6V1H,BANF1,CDK9,DOCK2,ELL,ERCC3,FEN1,GTF2A2,GTF2E2,GTF2H3,GTF2H4,HMGA1,KPNA1,KPNB1,LIG1,LIG4,NCBP1,NUP107,NUP133,NUP155,NUP188,NUP210,NUP54,NUP62,NUP88,NUP93,NUPL1,PACS1,POLR2D,POLR2E,POLR2G,POLR2L,PSIP1,PSMA1,PSMA4,PSMA5,PSMA7,PSMB1,PSMB2,PSMB7,PSMC3,PSMC4,PSMC5,PSMC6,PSMD1,PSMD11,PSMD12,PSMD13,PSMD3,PSMD7,PSMD9,PSME1,PSME4,RAC1,RAN,RANBP2,RNMT,SKP1,SLC…
CCNT2	29.318	6.23048e-08	5.8878e-06	REACTOME_HOST_INTERACTIONS_OF_HIV_FACTORS	55	132	16521	3364	4.78282e-09	1.59029e-05	AAAS,AP1M1,AP1S1,AP2A1,AP2M1,AP2S1,ARF1,ATP6V1H,BANF1,CDK9,DOCK2,HMGA1,KPNA1,KPNB1,NUP107,NUP133,NUP155,NUP188,NUP210,NUP54,NUP62,NUP88,NUP93,NUPL1,PACS1,PSIP1,PSMA1,PSMA4,PSMA5,PSMA7,PSMB1,PSMB2,PSMB7,PSMC3,PSMC4,PSMC5,PSMC6,PSMD1,PSMD11,PSMD12,PSMD13,PSMD3,PSMD7,PSMD9,PSME1,PSME4,RAC1,RAN,RANBP2,SKP1,SLC25A5,TCEB1,TCEB2,TPR,UBA52
CCNT2	29.318	6.23048e-08	5.8878e-06	REACTOME_CELL_CYCLE	133	421	16232	3364	8.32434e-09	2.76701e-05	ACD,AHCTF1,AKAP9,ALMS1,ANAPC10,ANAPC11,ANAPC2,ATRIP,AURKB,AZI1,B9D2,BIRC5,BUB1,CCNB2,CCND3,CCNE2,CDC25C,CDC6,CDCA8,CDK4,CDKN2D,CDT1,CENPI,CENPJ,CENPK,CENPN,CENPO,CEP70,CKAP5,CSNK1D,DIDO1,DKC1,DYNC1H1,DYNLL1,E2F1,E2F2,E2F4,FEN1,GINS2,GINS4,GMNN,H2AFX,HAUS2,HDAC1,HIST1H2AB,HIST1H2AC,HIST1H2AD,HIST1H2BD,HIST1H2BF,HIST1H4A,HIST1H4D,HIST1H4E,HJURP,KIF2C,LIG1,LIN54,LMNA,LMNB1,MAD1L1,MCM10,MCM4,MCM6,MCM…
CCNT2	29.318	6.23048e-08	5.8878e-06	REACTOME_CELL_CYCLE_MITOTIC	108	325	16328	3364	9.22344e-09	3.06495e-05	AHCTF1,AKAP9,ALMS1,ANAPC10,ANAPC11,ANAPC2,AURKB,AZI1,B9D2,BIRC5,BUB1,CCNB2,CCND3,CCNE2,CDC25C,CDC6,CDCA8,CDK4,CDKN2D,CDT1,CENPI,CENPJ,CENPK,CENPN,CENPO,CEP70,CKAP5,CSNK1D,DYNC1H1,DYNLL1,E2F1,E2F2,E2F4,FEN1,GINS2,GINS4,GMNN,HAUS2,HDAC1,KIF2C,LIG1,LIN54,MAD1L1,MCM10,MCM4,MCM6,MCM8,MYBL2,NDEL1,NUP107,NUP133,PCNT,PKMYT1,PLK1,POLA1,POLA2,POLD1,POLE2,PPP2CA,PPP2R2A,PPP2R5A,PPP2R5D,PRIM1,PRKACA,PRKAR2B,…
CCNT2	29.318	6.23048e-08	5.8878e-06	gene expression (GO:0007265)	205	716	15937	3364	1.36778e-08	4.54378e-05	AARS,AKT1,CARS,CD2BP2,CDK9,CLNS1A,CNOT10,CNOT3,CNOT4,CNOT7,CPSF1,CPSF7,CREBBP,DCPS,DDOST,DDX23,DHX9,DNAJC8,EDC4,EEF2,EFTUD2,EIF2B2,EIF2B3,EIF2B4,EIF3B,EIF3D,EIF3G,EIF3J,EIF3K,EIF4A1,EIF4A3,EIF4G1,EIF4H,ELL,ERCC3,ETF1,EXOSC1,EXOSC5,EXOSC6,FARSA,FAU,FUS,GARS,GEMIN7,GTF2A2,GTF2E2,GTF2H3,GTF2H4,GTF3C1,GTF3C2,GTF3C3,HARS2,HNRNPA0,HNRNPD,HNRNPF,HNRNPK,HNRNPM,HNRNPUL1,HSPA1A,HSPA1B,IARS,IARS2,KARS,LARS2…
CCNT2	29.318	6.23048e-08	5.8878e-06	REACTOME_SIGNALING_BY_THE_B_CELL_RECEPTOR_BCR	52	126	16527	3364	1.74313e-08	5.78894e-05	AKT1,AKT2,CALM1,CALM3,CBL,CHUK,FOXO1,FOXO3,GRB2,GSK3A,HRAS,IKBKB,LYN,MAPKAP1,MDM2,NCK1,NFKBIA,NFKBIB,NFKBIE,NRAS,ORAI1,PDPK1,PLCG2,PRKCB,PSMA1,PSMA4,PSMA5,PSMA7,PSMB1,PSMB2,PSMB7,PSMC3,PSMC4,PSMC5,PSMC6,PSMD1,PSMD11,PSMD12,PSMD13,PSMD3,PSMD7,PSMD9,PSME1,PSME4,REL,RELA,RPS6KB2,SH3KBP1,SKP1,SYK,UBA52,VAV1
CCNT2	29.318	6.23048e-08	5.8878e-06	REACTOME_DNA_REPLICATION	70	192	16461	3364	4.8548e-08	0.00016118	AHCTF1,AURKB,B9D2,BIRC5,BUB1,CDC6,CDCA8,CDT1,CENPI,CENPK,CENPN,CENPO,CKAP5,E2F1,E2F2,FEN1,GINS2,GINS4,GMNN,KIF2C,LIG1,MAD1L1,MCM10,MCM4,MCM6,MCM8,NDEL1,NUP107,NUP133,PLK1,POLA1,POLA2,POLD1,POLE2,PPP2CA,PPP2R5A,PPP2R5D,PRIM1,PSMA1,PSMA4,PSMA5,PSMA7,PSMB1,PSMB2,PSMB7,PSMC3,PSMC4,PSMC5,PSMC6,PSMD1,PSMD11,PSMD12,PSMD13,PSMD3,PSMD7,PSMD9,PSME1,PSME4,RANBP2,RCC2,RFC2,RPA1,RPA2,SEC13,SGOL1,SGOL2,SKA1,SM…
CCNT2	29.318	6.23048e-08	5.8878e-06	REACTOME_MITOTIC_M_M_G1_PHASES	64	172	16481	3364	6.87152e-08	0.000228066	AHCTF1,AURKB,B9D2,BIRC5,BUB1,CDC6,CDCA8,CDT1,CENPI,CENPK,CENPN,CENPO,CKAP5,E2F1,E2F2,GMNN,KIF2C,MAD1L1,MCM10,MCM4,MCM6,MCM8,NDEL1,NUP107,NUP133,PLK1,POLA1,POLA2,POLE2,PPP2CA,PPP2R5A,PPP2R5D,PRIM1,PSMA1,PSMA4,PSMA5,PSMA7,PSMB1,PSMB2,PSMB7,PSMC3,PSMC4,PSMC5,PSMC6,PSMD1,PSMD11,PSMD12,PSMD13,PSMD3,PSMD7,PSMD9,PSME1,PSME4,RANBP2,RCC2,RPA1,RPA2,SEC13,SGOL1,SGOL2,SKA1,SMC1A,SPC24,UBA52
CCNT2	29.318	6.23048e-08	5.8878e-06	carbohydrate metabolic process (GO:0002455)	57	149	16504	3364	1.04467e-07	0.000346623	AAAS,AGL,AKR7A2,ALDOA,ALDOC,CALM1,CALM3,CNOT7,ENO1,ENO3,FUT5,G6PC3,G6PD,GALE,GALK1,GOT2,GUSB,GYG1,GYS1,HAS3,HK2,NUP107,NUP133,NUP155,NUP188,NUP210,NUP54,NUP62,NUP88,NUP93,NUP98,NUPL1,PCK2,PFKFB3,PFKL,PFKM,PGAM1,PGD,PGM2,PHKG2,PIGQ,PKLR,POMT1,PRKACA,PRKACB,PYGB,RANBP2,RPIA,SLC25A10,SLC25A11,SLC25A13,SLC2A1,SLC37A4,ST3GAL5,TALDO1,TKT,TPR
CCNT2	29.318	6.23048e-08	5.8878e-06	mitotic cell cycle (GO:0015884)	109	344	16309	3364	1.36606e-07	0.000453121	AHCTF1,AKAP9,ALMS1,ANAPC10,ANAPC11,ANAPC2,AURKB,AZI1,B9D2,BIRC5,BUB1,CCNB2,CCNE2,CDC25C,CDC6,CDCA8,CDK4,CDKN2D,CDT1,CENPI,CENPJ,CENPK,CENPN,CENPO,CEP70,CKAP5,CSNK1D,DYNC1H1,DYNLL1,E2F1,E2F2,E2F4,FEN1,FZR1,GINS2,GINS4,GMNN,HAUS2,HDAC1,KIF2C,LIG1,LIN54,MAD1L1,MCM10,MCM4,MCM6,MCM8,MYBL2,NDE1,NDEL1,NUP107,NUP133,NUP98,PCNT,PKMYT1,PLK1,POLA1,POLA2,POLD1,POLE2,PRIM1,PRKACA,PRKAR2B,PSMA1,PSMA4,PSMA5,PSM…
CCNT2	29.318	6.23048e-08	5.8878e-06	REACTOME_PROCESSING_OF_CAPPED_INTRON_CONTAINING_PRE_MRNA	54	140	16513	3364	1.54447e-07	0.000512146	AAAS,CD2BP2,CPSF1,CPSF7,DDX23,DHX9,DNAJC8,EFTUD2,FUS,HNRNPA0,HNRNPD,HNRNPF,HNRNPK,HNRNPM,HNRNPUL1,LSM2,MAGOH,NCBP1,NFX1,NUP107,NUP133,NUP155,NUP188,NUP210,NUP54,NUP62,NUP88,NUP93,NUPL1,PABPN1,PCBP1,PCF11,POLR2D,POLR2E,POLR2G,POLR2L,PRPF6,PRPF8,PTBP1,RANBP2,SF3A1,SF3A2,SF3B5,SLBP,SMC1A,SNRNP200,SNRNP40,SNRNP70,SNRPA1,SNRPB,SNRPD1,TPR,TXNL4A,U2AF2
CCNT2	29.318	6.23048e-08	5.8878e-06	REACTOME_MRNA_PROCESSING	60	161	16492	3364	1.54498e-07	0.000512161	AAAS,CD2BP2,CPSF1,CPSF7,DDX23,DHX9,DNAJC8,EFTUD2,ERCC3,FUS,GTF2H3,GTF2H4,HNRNPA0,HNRNPD,HNRNPF,HNRNPK,HNRNPM,HNRNPUL1,LSM10,LSM11,LSM2,MAGOH,NCBP1,NFX1,NUP107,NUP133,NUP155,NUP188,NUP210,NUP54,NUP62,NUP88,NUP93,NUPL1,PABPN1,PCBP1,PCF11,POLR2D,POLR2E,POLR2G,POLR2L,PRPF6,PRPF8,PTBP1,RANBP2,RNMT,SF3A1,SF3A2,SF3B5,SLBP,SMC1A,SNRNP200,SNRNP40,SNRNP70,SNRPA1,SNRPB,SNRPD1,TPR,TXNL4A,U2AF2
CCNT2	29.318	6.23048e-08	5.8878e-06	REACTOME_DOWNSTREAM_SIGNALING_EVENTS_OF_B_CELL_RECEPTOR_BCR	41	97	16556	3364	1.9632e-07	0.000650605	AKT1,AKT2,CHUK,FOXO1,FOXO3,GSK3A,HRAS,IKBKB,MAPKAP1,MDM2,NFKBIA,NFKBIB,NFKBIE,NRAS,PDPK1,PRKCB,PSMA1,PSMA4,PSMA5,PSMA7,PSMB1,PSMB2,PSMB7,PSMC3,PSMC4,PSMC5,PSMC6,PSMD1,PSMD11,PSMD12,PSMD13,PSMD3,PSMD7,PSMD9,PSME1,PSME4,REL,RELA,RPS6KB2,SKP1,UBA52
CCNT2	29.318	6.23048e-08	5.8878e-06	REACTOME_M_G1_TRANSITION	36	81	16572	3364	1.99382e-07	0.000660552	CDC6,CDT1,E2F1,E2F2,GMNN,MCM10,MCM4,MCM6,MCM8,POLA1,POLA2,POLE2,PRIM1,PSMA1,PSMA4,PSMA5,PSMA7,PSMB1,PSMB2,PSMB7,PSMC3,PSMC4,PSMC5,PSMC6,PSMD1,PSMD11,PSMD12,PSMD13,PSMD3,PSMD7,PSMD9,PSME1,PSME4,RPA1,RPA2,UBA52
CCNT2	29.318	6.23048e-08	5.8878e-06	BIOCARTA_RELA_PATHWAY	12	16	16637	3364	2.75728e-07	0.000913212	CHUK,CREBBP,EP300,FADD,HDAC3,IKBKB,NFKBIA,RELA,RIPK1,TNFRSF1B,TRADD,TRAF6
CCNT2	29.318	6.23048e-08	5.8878e-06	REACTOME_ACTIVATION_OF_NF_KAPPAB_IN_B_CELLS	30	64	16589	3364	3.84151e-07	0.00127192	CHUK,IKBKB,NFKBIA,NFKBIB,NFKBIE,PRKCB,PSMA1,PSMA4,PSMA5,PSMA7,PSMB1,PSMB2,PSMB7,PSMC3,PSMC4,PSMC5,PSMC6,PSMD1,PSMD11,PSMD12,PSMD13,PSMD3,PSMD7,PSMD9,PSME1,PSME4,REL,RELA,SKP1,UBA52
CCNT2	29.318	6.23048e-08	5.8878e-06	KEGG_LYSOSOME	47	121	16532	3364	6.65706e-07	0.00220349	AP1M1,AP1S1,AP3B1,AP3D1,AP3M2,AP3S2,AP4M1,ATP6AP1,ATP6V0A1,ATP6V0C,ATP6V0D1,ATP6V1H,CD63,CLTB,CLTC,CTNS,CTSC,CTSD,CTSZ,DNASE2,GAA,GALNS,GBA,GGA2,GLB1,GNPTAB,GNPTG,GNS,GUSB,HGSNAT,IDUA,LAMP1,MAN2B1,MANBA,MCOLN1,NAGA,NAGLU,NEU1,NPC1,NPC2,PLA2G15,PSAP,SGSH,SMPD1,SORT1,SUMF1,TCIRG1
CCNT2	29.318	6.23048e-08	5.8878e-06	REACTOME_ANTIVIRAL_MECHANISM_BY_IFN_STIMULATED_GENES	30	66	16587	3364	9.02659e-07	0.0029869	AAAS,ARIH1,EIF4A1,EIF4A3,EIF4G1,EIF4G2,EIF4G3,IRF3,ISG15,JAK1,KPNA1,KPNA2,KPNB1,MAPK3,NUP107,NUP133,NUP155,NUP188,NUP210,NUP54,NUP62,NUP88,NUP93,NUPL1,PIN1,RANBP2,TPR,UBA52,UBE2E1,UBE2N
CCNT2	29.318	6.23048e-08	5.8878e-06	REACTOME_METABOLISM_OF_CARBOHYDRATES	81	247	16406	3364	9.79211e-07	0.00323923	AAAS,ABCC5,AGL,ALDOA,ALDOC,B3GALT6,B3GAT3,B3GNT1,B3GNT2,B3GNT4,B4GALT1,B4GALT3,B4GALT7,CALM1,CALM3,CHPF2,CHST11,CHST12,CHST2,CHSY1,CSGALNACT2,ENO1,ENO3,EXT2,G6PC3,G6PD,GALE,GALK1,GLB1,GNS,GOT2,GPC2,GUSB,GXYLT2,GYG1,GYS1,HAS3,HK2,IDUA,MDH2,NAGLU,NDST2,NUP107,NUP133,NUP155,NUP188,NUP210,NUP54,NUP62,NUP88,NUP93,NUPL1,PCK2,PFKFB3,PFKL,PFKM,PGAM1,PGD,PGM2,PHKG2,PKLR,PPP2CA,PPP2R5D,PRKACA,PRKACB,PYGB,R…
CCNT2	29.318	6.23048e-08	5.8878e-06	REACTOME_SYNTHESIS_OF_DNA	38	92	16561	3364	1.02126e-06	0.00337731	CDC6,CDT1,FEN1,GINS2,GINS4,LIG1,MCM4,MCM6,MCM8,POLA1,POLA2,POLD1,POLE2,PRIM1,PSMA1,PSMA4,PSMA5,PSMA7,PSMB1,PSMB2,PSMB7,PSMC3,PSMC4,PSMC5,PSMC6,PSMD1,PSMD11,PSMD12,PSMD13,PSMD3,PSMD7,PSMD9,PSME1,PSME4,RFC2,RPA1,RPA2,UBA52
CCNT2	29.318	6.23048e-08	5.8878e-06	REACTOME_ASSEMBLY_OF_THE_PRE_REPLICATIVE_COMPLEX	29	65	16588	3364	2.13411e-06	0.00705538	CDC6,CDT1,E2F1,E2F2,GMNN,MCM4,MCM6,MCM8,PSMA1,PSMA4,PSMA5,PSMA7,PSMB1,PSMB2,PSMB7,PSMC3,PSMC4,PSMC5,PSMC6,PSMD1,PSMD11,PSMD12,PSMD13,PSMD3,PSMD7,PSMD9,PSME1,PSME4,UBA52
CCNT2	29.318	6.23048e-08	5.8878e-06	PID_PDGFRBPATHWAY	48	129	16524	3364	2.27903e-06	0.00753219	ACTN4,ACTR2,ACTR3,ARAP1,ARHGDIA,ARPC1B,ARPC2,ARPC4,BAIAP2,CBL,CSK,CTTN,DOCK4,DOK1,GRB2,HRAS,JUND,KSR1,LYN,MAP2K1,MAP2K2,MAP2K7,MAPK3,MLLT4,NCK1,NCK2,NRAS,PIK3R2,PIN1,PPP2CA,PTPN1,PTPRJ,RAB4A,RAB5A,RAC1,RAF1,RAP1B,RAPGEF1,RASA1,SIPA1,SLC9A3R1,SRF,USP6NL,VAV2,WASF2,YWHAE,YWHAH,YWHAQ
CCNT2	29.318	6.23048e-08	5.8878e-06	REACTOME_INTERACTIONS_OF_VPR_WITH_HOST_CELLULAR_PROTEINS	18	33	16620	3364	2.59356e-06	0.00856911	AAAS,BANF1,HMGA1,KPNA1,NUP107,NUP133,NUP155,NUP188,NUP210,NUP54,NUP62,NUP88,NUP93,NUPL1,PSIP1,RANBP2,SLC25A5,TPR
CCNT2	29.318	6.23048e-08	5.8878e-06	cell cycle checkpoint (GO:0003009)	52	144	16509	3364	2.73776e-06	0.00904281	ANAPC10,ANAPC11,ANAPC2,ATRIP,CCNB2,CCNE2,CDC25C,CDC6,CLSPN,DCLRE1B,ERCC3,FANCG,MAD1L1,MCM10,MCM4,MCM6,MCM8,MDM2,PSMA1,PSMA4,PSMA5,PSMA7,PSMB1,PSMB2,PSMB7,PSMC3,PSMC4,PSMC5,PSMC6,PSMD1,PSMD11,PSMD12,PSMD13,PSMD3,PSMD7,PSMD9,PSME1,PSME3,PSME4,RAD9A,RBBP8,RFC2,RFWD2,RPA1,RPA2,SMC1A,UBA52,UBC,UBE2D1,UBE2E1,WAC,XPC
CCNT2	29.318	6.23048e-08	5.8878e-06	glucose metabolic process (GO:0007368)	30	70	16583	3364	4.27911e-06	0.0141296	AGL,AKR1A1,ALDH5A1,ALDOA,ALDOC,CALM1,CALM3,DCXR,ENO1,ENO3,GAA,GOT2,GYG1,GYS1,IRS2,MDH2,OMA1,PCK2,PFKFB3,PFKL,PFKM,PGAM1,PHKG2,PKLR,PRKACA,PRKACB,PYGB,SLC25A10,SLC25A11,SLC25A13
CCNT2	29.318	6.23048e-08	5.8878e-06	KEGG_ENDOCYTOSIS	62	183	16470	3364	4.51711e-06	0.014911	ACAP2,ADRBK2,AP2A1,AP2M1,AP2S1,ARAP1,ARAP3,ARF6,ARFGAP1,ARFGAP2,ARRB1,ARRB2,CBL,CDC42,CHMP1B,CHMP2A,CHMP2B,CHMP4A,CHMP4B,CHMP6,CLTB,CLTC,DNM3,EEA1,EHD1,EHD2,EHD4,EPN1,FGFR4,GIT1,GIT2,GRK4,GRK5,HRAS,HSPA1A,HSPA1B,LDLR,LDLRAP1,MDM2,PARD6B,PIKFYVE,PIP5K1C,RAB11A,RAB11B,RAB11FIP1,RAB22A,RAB31,RAB4A,RAB5A,RAB5C,RUFY1,SH3GL1,SH3GL3,SH3GLB2,SH3KBP1,SMAP1,STAM,TRAF6,VPS28,VPS37C,VPS4A,WWP1
CCNT2	29.318	6.23048e-08	5.8878e-06	REACTOME_IRAK1_RECRUITS_IKK_COMPLEX	8	10	16643	3364	4.54592e-06	0.0150015	CHUK,IKBKB,IRAK1,PELI1,PELI3,TMEM189-UBE2V1,TRAF6,UBE2N
CCNT2	29.318	6.23048e-08	5.8878e-06	BIOCARTA_RAB_PATHWAY	9	12	16641	3364	4.93106e-06	0.0162676	RAB11A,RAB1A,RAB3A,RAB4A,RAB5A,RAB6A,RAB7A,RAB8A,RAB9A
CCNT2	29.318	6.23048e-08	5.8878e-06	viral reproduction (GO:2000344)	99	328	16325	3364	5.39734e-06	0.0178004	AAAS,AP1M1,AP1S1,AP2A1,AP2M1,AP2S1,ARF1,ATP6V1H,BANF1,CALCOCO2,CDK9,DOCK2,ELL,ERCC3,FAU,GTF2A2,GTF2E2,GTF2H3,GTF2H4,HMGA1,KPNA1,KPNB1,LIG4,NCBP1,NUP107,NUP133,NUP155,NUP188,NUP210,NUP54,NUP62,NUP88,NUP93,NUP98,NUPL1,PACS1,POLR2D,POLR2E,POLR2G,POLR2L,PSIP1,PSMA1,PSMA4,PSMA5,PSMA7,PSMB1,PSMB2,PSMB7,PSMC3,PSMC4,PSMC5,PSMC6,PSMD1,PSMD11,PSMD12,PSMD13,PSMD3,PSMD7,PSMD9,PSME1,PSME3,PSME4,RAC1,RAN,RANBP…
CCNT2	29.318	6.23048e-08	5.8878e-06	REACTOME_S_PHASE	41	109	16544	3364	7.73713e-06	0.0255016	CCNE2,CDC6,CDK4,CDT1,FEN1,GINS2,GINS4,LIG1,MCM4,MCM6,MCM8,POLA1,POLA2,POLD1,POLE2,PRIM1,PSMA1,PSMA4,PSMA5,PSMA7,PSMB1,PSMB2,PSMB7,PSMC3,PSMC4,PSMC5,PSMC6,PSMD1,PSMD11,PSMD12,PSMD13,PSMD3,PSMD7,PSMD9,PSME1,PSME4,RFC2,RPA1,RPA2,SKP1,UBA52
CCNT2	29.318	6.23048e-08	5.8878e-06	KEGG_VIBRIO_CHOLERAE_INFECTION	25	56	16597	3364	8.79768e-06	0.0289884	ACTB,ACTG1,ARF1,ATP6AP1,ATP6V0A1,ATP6V0C,ATP6V0D1,ATP6V0E1,ATP6V1C1,ATP6V1E2,ATP6V1F,ATP6V1G1,ATP6V1H,ERO1L,KDELR1,KDELR2,PDIA4,PLCG2,PRKACA,PRKACB,PRKCB,PRKX,SEC61A2,SEC61B,TCIRG1
CCNT2	29.318	6.23048e-08	5.8878e-06	REACTOME_CDT1_ASSOCIATION_WITH_THE_CDC6_ORC_ORIGIN_COMPLEX	25	56	16597	3364	8.79768e-06	0.0289884	CDC6,CDT1,GMNN,MCM8,PSMA1,PSMA4,PSMA5,PSMA7,PSMB1,PSMB2,PSMB7,PSMC3,PSMC4,PSMC5,PSMC6,PSMD1,PSMD11,PSMD12,PSMD13,PSMD3,PSMD7,PSMD9,PSME1,PSME4,UBA52
CCNT2	29.318	6.23048e-08	5.8878e-06	REACTOME_DESTABILIZATION_OF_MRNA_BY_AUF1_HNRNP_D0	24	53	16600	3364	9.21359e-06	0.0303403	EIF4G1,HNRNPD,HSPA1B,PSMA1,PSMA4,PSMA5,PSMA7,PSMB1,PSMB2,PSMB7,PSMC3,PSMC4,PSMC5,PSMC6,PSMD1,PSMD11,PSMD12,PSMD13,PSMD3,PSMD7,PSMD9,PSME1,PSME4,UBA52
CCNT2	29.318	6.23048e-08	5.8878e-06	REACTOME_TRANSPORT_OF_RIBONUCLEOPROTEINS_INTO_THE_HOST_NUCLEUS	15	27	16626	3364	9.77353e-06	0.0321745	AAAS,KPNA1,KPNB1,NUP107,NUP133,NUP155,NUP188,NUP210,NUP54,NUP62,NUP88,NUP93,NUPL1,RANBP2,TPR
CCNT2	29.318	6.23048e-08	5.8878e-06	S phase of mitotic cell cycle (GO:0060678)	46	128	16525	3364	1.05442e-05	0.0347008	CDC6,CDK4,CDT1,FEN1,FZR1,GINS2,GINS4,LIG1,LSM10,LSM11,MCM4,MCM6,MCM8,PLK3,POLA1,POLA2,POLD1,POLE2,PRIM1,PSMA1,PSMA4,PSMA5,PSMA7,PSMB1,PSMB2,PSMB7,PSMC3,PSMC4,PSMC5,PSMC6,PSMD1,PSMD11,PSMD12,PSMD13,PSMD3,PSMD7,PSMD9,PSME1,PSME3,PSME4,RFC2,RPA1,RPA2,SKP1,UBA52,UBC
CCNT2	29.318	6.23048e-08	5.8878e-06	M/G1 transition of mitotic cell cycle (GO:0010740)	36	93	16560	3364	1.13048e-05	0.0371928	CDC6,CDT1,GMNN,MCM10,MCM4,MCM6,MCM8,POLA1,POLA2,POLE2,PRIM1,PSMA1,PSMA4,PSMA5,PSMA7,PSMB1,PSMB2,PSMB7,PSMC3,PSMC4,PSMC5,PSMC6,PSMD1,PSMD11,PSMD12,PSMD13,PSMD3,PSMD7,PSMD9,PSME1,PSME3,PSME4,RPA1,RPA2,UBA52,UBC
CCNT2	29.318	6.23048e-08	5.8878e-06	endocytosis (GO:0007016)	16	30	16623	3364	1.17894e-05	0.0387753	ATP6V1H,DNM3,EEA1,HOOK2,INPPL1,LDLR,MYO6,NECAP2,RAB22A,RAB5A,RAB7A,SNX1,SNX18,SNX2,SNX3,SORT1
CCNT2	29.318	6.23048e-08	5.8878e-06	REACTOME_HIV_LIFE_CYCLE	45	125	16528	3364	1.21891e-05	0.0400778	AAAS,BANF1,CDK9,ELL,ERCC3,FEN1,GTF2A2,GTF2E2,GTF2H3,GTF2H4,HMGA1,LIG1,LIG4,NCBP1,NUP107,NUP133,NUP155,NUP188,NUP210,NUP54,NUP62,NUP88,NUP93,NUPL1,POLR2D,POLR2E,POLR2G,POLR2L,PSIP1,RAN,RANBP2,RNMT,SUPT4H1,TAF10,TAF13,TAF4,TBP,TCEA1,TCEB1,TCEB2,TCEB3,TPR,UBA52,VPS28,VPS37C
CCNT2	29.318	6.23048e-08	5.8878e-06	REACTOME_LATE_PHASE_OF_HIV_LIFE_CYCLE	39	104	16549	3364	1.32753e-05	0.043636	AAAS,CDK9,ELL,ERCC3,GTF2A2,GTF2E2,GTF2H3,GTF2H4,NCBP1,NUP107,NUP133,NUP155,NUP188,NUP210,NUP54,NUP62,NUP88,NUP93,NUPL1,POLR2D,POLR2E,POLR2G,POLR2L,RAN,RANBP2,RNMT,SUPT4H1,TAF10,TAF13,TAF4,TBP,TCEA1,TCEB1,TCEB2,TCEB3,TPR,UBA52,VPS28,VPS37C
CCNT2	29.318	6.23048e-08	5.8878e-06	REACTOME_MITOTIC_G1_G1_S_PHASES	48	137	16516	3364	1.57721e-05	0.0518114	CCND3,CCNE2,CDC6,CDK4,CDKN2D,CDT1,E2F1,E2F2,E2F4,HDAC1,LIN54,MCM10,MCM4,MCM6,MCM8,MYBL2,PKMYT1,POLA1,POLA2,POLE2,PPP2CA,PPP2R2A,PRIM1,PSMA1,PSMA4,PSMA5,PSMA7,PSMB1,PSMB2,PSMB7,PSMC3,PSMC4,PSMC5,PSMC6,PSMD1,PSMD11,PSMD12,PSMD13,PSMD3,PSMD7,PSMD9,PSME1,RBL1,RPA1,RPA2,SKP1,TFDP1,UBA52
CCNT2	29.318	6.23048e-08	5.8878e-06	BIOCARTA_ACTINY_PATHWAY	12	20	16633	3364	1.67573e-05	0.0550309	ABI2,ACTR2,ACTR3,ARPC1A,ARPC1B,ARPC2,ARPC4,NCK1,PSMA7,RAC1,WASF2,WASF3
CCNT2	29.318	6.23048e-08	5.8878e-06	REACTOME_ER_PHAGOSOME_PATHWAY	26	61	16592	3364	1.77333e-05	0.0582186	PDIA3,PSMA1,PSMA4,PSMA5,PSMA7,PSMB1,PSMB2,PSMB7,PSMC3,PSMC4,PSMC5,PSMC6,PSMD1,PSMD11,PSMD12,PSMD13,PSMD3,PSMD7,PSMD9,PSME1,PSME4,SEC61A2,SEC61B,TAP1,TAP2,UBA52
CCNT2	29.318	6.23048e-08	5.8878e-06	PID_AURORA_A_PATHWAY	16	31	16622	3364	2.11949e-05	0.0695616	AKT1,AURKB,BIRC5,CKAP5,FZR1,GIT1,MDM2,NDEL1,NFKBIA,OAZ1,PPP2R5D,PRKACA,RAN,RASA1,TACC3,TDRD7
CCNT2	29.318	6.23048e-08	5.8878e-06	protein polyubiquitination (GO:0046889)	41	113	16540	3364	2.17013e-05	0.0712019	AMFR,DDB2,LRSAM1,MARCH8,PARK2,PRPF19,PSMA1,PSMA4,PSMA5,PSMA7,PSMB1,PSMB2,PSMB7,PSMC3,PSMC4,PSMC5,PSMC6,PSMD1,PSMD11,PSMD12,PSMD13,PSMD3,PSMD7,PSMD9,PSME1,PSME3,PSME4,RNF167,STUB1,TNKS2,TPP2,TRAF6,TRIM32,UBA52,UBC,UBE2A,UBE2D1,UBE2D3,UBE2E1,UBE3C,UBR5
CCNT2	29.318	6.23048e-08	5.8878e-06	REACTOME_VIF_MEDIATED_DEGRADATION_OF_APOBEC3G	23	52	16601	3364	2.19048e-05	0.0718477	PSMA1,PSMA4,PSMA5,PSMA7,PSMB1,PSMB2,PSMB7,PSMC3,PSMC4,PSMC5,PSMC6,PSMD1,PSMD11,PSMD12,PSMD13,PSMD3,PSMD7,PSMD9,PSME1,PSME4,TCEB1,TCEB2,UBA52
CCNT2	29.318	6.23048e-08	5.8878e-06	BIOCARTA_NFKB_PATHWAY	13	23	16630	3364	2.33461e-05	0.0765518	CHUK,FADD,IKBKB,IRAK1,MAP3K14,MYD88,NFKBIA,RELA,RIPK1,TNFAIP3,TNFRSF1B,TRADD,TRAF6
CCNT2	29.318	6.23048e-08	5.8878e-06	BIOCARTA_PTDINS_PATHWAY	13	23	16630	3364	2.33461e-05	0.0765518	AKT1,AP2A1,AP2M1,ARF1,EEA1,GSK3A,LYN,PDPK1,PFKL,PFKM,RAB5A,RAC1,VAV2
hsa-miR-506	28.7279	8.44445e-08	6.84e-06	regulation of axonogenesis (GO:0048739)	5	18	16635	257	2.0252e-07	0.000673581	ACHE,ARHGDIA,ARHGEF1,SSH1,SSH2
hsa-miR-506	28.7279	8.44445e-08	6.84e-06	regulation of Rho GTPase activity (GO:0051298)	3	7	16646	257	1.87013e-06	0.0062182	EFNA5,EPHA3,PAFAH1B1
hsa-miR-506	28.7279	8.44445e-08	6.84e-06	negative regulation of protein ubiquitination (GO:0031110)	4	17	16636	257	4.47688e-06	0.0148811	ARRB1,N4BP1,NXN,UBXN1
NRSF	25.2023	5.2172e-07	3.69769e-05	iron ion homeostasis (GO:0009880)	3	7	16646	472	2.08392e-05	0.0693113	FBXL5,FTL,HFE2
RFX5	23.8182	1.06893e-06	6.73423e-05	KEGG_ANTIGEN_PROCESSING_AND_PRESENTATION	18	89	16564	283	5.05557e-16	1.68148e-12	B2M,CD74,HLA-B,HLA-C,HLA-DMB,HLA-DOA,HLA-DOB,HLA-DPB1,HLA-DQA1,HLA-DQB1,HLA-DRA,HLA-DRB1,HLA-DRB5,HLA-E,HSPA1A,RFX5,TAP1,TAP2
RFX5	23.8182	1.06893e-06	6.73423e-05	KEGG_ALLOGRAFT_REJECTION	12	38	16615	283	2.77436e-14	9.22476e-11	HLA-B,HLA-C,HLA-DMB,HLA-DOA,HLA-DOB,HLA-DPB1,HLA-DQA1,HLA-DQB1,HLA-DRA,HLA-DRB1,HLA-DRB5,HLA-E
RFX5	23.8182	1.06893e-06	6.73423e-05	KEGG_GRAFT_VERSUS_HOST_DISEASE	12	42	16611	283	1.23047e-13	4.09009e-10	HLA-B,HLA-C,HLA-DMB,HLA-DOA,HLA-DOB,HLA-DPB1,HLA-DQA1,HLA-DQB1,HLA-DRA,HLA-DRB1,HLA-DRB5,HLA-E
RFX5	23.8182	1.06893e-06	6.73423e-05	KEGG_TYPE_I_DIABETES_MELLITUS	12	44	16609	283	2.42847e-13	8.06982e-10	HLA-B,HLA-C,HLA-DMB,HLA-DOA,HLA-DOB,HLA-DPB1,HLA-DQA1,HLA-DQB1,HLA-DRA,HLA-DRB1,HLA-DRB5,HLA-E
RFX5	23.8182	1.06893e-06	6.73423e-05	KEGG_AUTOIMMUNE_THYROID_DISEASE	12	53	16600	283	3.43359e-12	1.14064e-08	HLA-B,HLA-C,HLA-DMB,HLA-DOA,HLA-DOB,HLA-DPB1,HLA-DQA1,HLA-DQB1,HLA-DRA,HLA-DRB1,HLA-DRB5,HLA-E
RFX5	23.8182	1.06893e-06	6.73423e-05	KEGG_SYSTEMIC_LUPUS_ERYTHEMATOSUS	17	140	16513	283	2.70041e-11	8.96805e-08	H2AFZ,HIST1H2AE,HIST1H2AH,HIST1H2BF,HIST1H2BG,HIST1H2BK,HIST1H4H,HIST2H2AC,HLA-DMB,HLA-DOA,HLA-DOB,HLA-DPB1,HLA-DQA1,HLA-DQB1,HLA-DRA,HLA-DRB1,HLA-DRB5
RFX5	23.8182	1.06893e-06	6.73423e-05	KEGG_ASTHMA	9	30	16623	283	3.81622e-11	1.26698e-07	HLA-DMB,HLA-DOA,HLA-DOB,HLA-DPB1,HLA-DQA1,HLA-DQB1,HLA-DRA,HLA-DRB1,HLA-DRB5
RFX5	23.8182	1.06893e-06	6.73423e-05	KEGG_VIRAL_MYOCARDITIS	12	73	16580	283	2.59969e-10	8.62836e-07	HLA-B,HLA-C,HLA-DMB,HLA-DOA,HLA-DOB,HLA-DPB1,HLA-DQA1,HLA-DQB1,HLA-DRA,HLA-DRB1,HLA-DRB5,HLA-E
RFX5	23.8182	1.06893e-06	6.73423e-05	KEGG_INTESTINAL_IMMUNE_NETWORK_FOR_IGA_PRODUCTION	10	48	16605	283	3.63819e-10	1.20715e-06	HLA-DMB,HLA-DOA,HLA-DOB,HLA-DPB1,HLA-DQA1,HLA-DQB1,HLA-DRA,HLA-DRB1,HLA-DRB5,MAP3K14
RFX5	23.8182	1.06893e-06	6.73423e-05	cytokine-mediated signaling pathway (GO:0006687)	20	302	16351	283	5.2423e-08	0.000173887	B2M,CD74,HLA-B,HLA-C,HLA-DMB,HLA-DOA,HLA-DOB,HLA-DPB1,HLA-DQA1,HLA-DQB1,HLA-DQB2,HLA-DRA,HLA-DRB1,HLA-DRB5,HLA-E,NUP155,PSMB8,TYK2,UBB,UBC
RFX5	23.8182	1.06893e-06	6.73423e-05	interferon-gamma-mediated signaling pathway (GO:0009100)	14	163	16490	283	1.24083e-07	0.000411459	B2M,HLA-B,HLA-C,HLA-DMB,HLA-DOA,HLA-DOB,HLA-DPB1,HLA-DQA1,HLA-DQB1,HLA-DQB2,HLA-DRA,HLA-DRB1,HLA-DRB5,HLA-E
RFX5	23.8182	1.06893e-06	6.73423e-05	KEGG_LEISHMANIA_INFECTION	9	72	16581	283	3.63093e-07	0.00120365	HLA-DMB,HLA-DOA,HLA-DOB,HLA-DPB1,HLA-DQA1,HLA-DQB1,HLA-DRA,HLA-DRB1,HLA-DRB5
RFX5	23.8182	1.06893e-06	6.73423e-05	REACTOME_MHC_CLASS_II_ANTIGEN_PRESENTATION	10	91	16562	283	3.99045e-07	0.00132243	AP1S2,CD74,DNM1,HLA-DMB,HLA-DOA,HLA-DOB,HLA-DPB1,HLA-DQA1,HLA-DRB1,HLA-DRB5
RFX5	23.8182	1.06893e-06	6.73423e-05	KEGG_CELL_ADHESION_MOLECULES_CAMS	12	134	16519	283	4.73158e-07	0.00156757	HLA-B,HLA-C,HLA-DMB,HLA-DOA,HLA-DOB,HLA-DPB1,HLA-DQA1,HLA-DQB1,HLA-DRA,HLA-DRB1,HLA-DRB5,HLA-E
RFX5	23.8182	1.06893e-06	6.73423e-05	T cell receptor signaling pathway (GO:0071397)	12	140	16513	283	7.84249e-07	0.00259743	HLA-DMB,HLA-DOA,HLA-DOB,HLA-DPB1,HLA-DQA1,HLA-DQB1,HLA-DQB2,HLA-DRA,HLA-DRB1,HLA-DRB5,UBB,UBC
RFX5	23.8182	1.06893e-06	6.73423e-05	REACTOME_CELL_CYCLE	22	421	16232	283	9.15488e-07	0.00303118	CDCA8,CDK1,CDK4,CDKN2D,CENPK,CSNK1D,H2AFZ,HAUS2,HIST1H2AE,HIST1H2BF,HIST1H2BG,HIST1H2BK,HIST1H4H,HIST2H2AC,MCM10,NSL1,NUMA1,PLK4,PSMB8,PSMD3,TUBA1A,XPO1
RFX5	23.8182	1.06893e-06	6.73423e-05	REACTOME_ANTIGEN_PRESENTATION_FOLDING_ASSEMBLY_AND_PEPTIDE_LOADING_OF_CLASS_I_MHC	5	21	16632	283	1.00019e-06	0.00331063	B2M,HLA-B,HLA-C,TAP1,TAP2
RFX5	23.8182	1.06893e-06	6.73423e-05	REACTOME_DEPOSITION_OF_NEW_CENPA_CONTAINING_NUCLEOSOMES_AT_THE_CENTROMERE	8	64	16589	283	1.26536e-06	0.00418706	CENPK,H2AFZ,HIST1H2AE,HIST1H2BF,HIST1H2BG,HIST1H2BK,HIST1H4H,HIST2H2AC
RFX5	23.8182	1.06893e-06	6.73423e-05	REACTOME_PACKAGING_OF_TELOMERE_ENDS	7	48	16605	283	1.31875e-06	0.00436242	H2AFZ,HIST1H2AE,HIST1H2BF,HIST1H2BG,HIST1H2BK,HIST1H4H,HIST2H2AC
RFX5	23.8182	1.06893e-06	6.73423e-05	REACTOME_MEIOTIC_RECOMBINATION	9	86	16567	283	1.94518e-06	0.00643271	CDK4,H2AFZ,HIST1H2AE,HIST1H2BF,HIST1H2BG,HIST1H2BK,HIST1H4H,HIST2H2AC,MLH1
RFX5	23.8182	1.06893e-06	6.73423e-05	viral infectious cycle (GO:2000343)	10	107	16546	283	2.05473e-06	0.00679295	RPL13A,RPL23,RPL9,RPLP0,RPLP2,RPS15,RPS20,RPS5,RPSA,XPO1
RFX5	23.8182	1.06893e-06	6.73423e-05	KEGG_RIBOSOME	9	88	16565	283	2.40663e-06	0.00795392	RPL13A,RPL23,RPL9,RPLP0,RPLP2,RPS15,RPS20,RPS5,RPSA
RFX5	23.8182	1.06893e-06	6.73423e-05	REACTOME_TRANSLOCATION_OF_ZAP_70_TO_IMMUNOLOGICAL_SYNAPSE	4	14	16639	283	2.41586e-06	0.007982	HLA-DPB1,HLA-DQA1,HLA-DRB1,HLA-DRB5
RFX5	23.8182	1.06893e-06	6.73423e-05	mRNA metabolic process (GO:0016264)	16	274	16379	283	4.75988e-06	0.0157219	EXOSC9,HSPA1A,PSMB8,PSMD3,RPL13A,RPL23,RPL9,RPLP0,RPLP2,RPS15,RPS20,RPS5,RPSA,UBB,UBC,XPO1
RFX5	23.8182	1.06893e-06	6.73423e-05	REACTOME_PHOSPHORYLATION_OF_CD3_AND_TCR_ZETA_CHAINS	4	16	16637	283	5.12578e-06	0.0169253	HLA-DPB1,HLA-DQA1,HLA-DRB1,HLA-DRB5
RFX5	23.8182	1.06893e-06	6.73423e-05	SRP-dependent cotranslational protein targeting to membrane (GO:0070989)	10	119	16534	283	5.83996e-06	0.0192777	RPL13A,RPL23,RPL9,RPLP0,RPLP2,RPS15,RPS20,RPS5,RPSA,SRPR
RFX5	23.8182	1.06893e-06	6.73423e-05	viral transcription (GO:2000352)	9	98	16555	283	6.43264e-06	0.0212277	RPL13A,RPL23,RPL9,RPLP0,RPLP2,RPS15,RPS20,RPS5,RPSA
RFX5	23.8182	1.06893e-06	6.73423e-05	mitotic cell cycle (GO:0015884)	18	344	16309	283	7.12876e-06	0.0235178	CDCA8,CDK1,CDK4,CDKN2D,CENPK,CSNK1D,HAUS2,MCM10,NSL1,NUMA1,PLK4,PSMB8,PSMD3,TUBA1A,UBB,UBC,USP3,XPO1
RFX5	23.8182	1.06893e-06	6.73423e-05	translational termination (GO:0090050)	9	100	16553	283	7.71687e-06	0.0254502	RPL13A,RPL23,RPL9,RPLP0,RPLP2,RPS15,RPS20,RPS5,RPSA
RFX5	23.8182	1.06893e-06	6.73423e-05	REACTOME_ER_PHAGOSOME_PATHWAY	7	61	16592	283	8.50174e-06	0.0280302	B2M,HLA-B,HLA-C,PSMB8,PSMD3,TAP1,TAP2
RFX5	23.8182	1.06893e-06	6.73423e-05	REACTOME_ENDOSOMAL_VACUOLAR_PATHWAY	3	9	16644	283	9.6201e-06	0.0317043	B2M,HLA-B,HLA-C
RFX5	23.8182	1.06893e-06	6.73423e-05	REACTOME_RNA_POL_I_PROMOTER_OPENING	7	62	16591	283	9.61901e-06	0.0317043	H2AFZ,HIST1H2AE,HIST1H2BF,HIST1H2BG,HIST1H2BK,HIST1H4H,HIST2H2AC
RFX5	23.8182	1.06893e-06	6.73423e-05	REACTOME_PD1_SIGNALING	4	18	16635	283	9.77767e-06	0.0322077	HLA-DPB1,HLA-DQA1,HLA-DRB1,HLA-DRB5
RFX5	23.8182	1.06893e-06	6.73423e-05	antigen processing and presentation of peptide antigen via MHC class I (GO:0001574)	11	150	16503	283	9.86687e-06	0.0324916	B2M,HLA-B,HLA-C,HLA-E,PSMB8,PSMD3,TAP1,TAP2,TPP2,UBB,UBC
RFX5	23.8182	1.06893e-06	6.73423e-05	REACTOME_INTERFERON_GAMMA_SIGNALING	7	63	16590	283	1.08576e-05	0.0357432	B2M,HLA-B,HLA-C,HLA-DPB1,HLA-DQA1,HLA-DRB1,HLA-DRB5
RFX5	23.8182	1.06893e-06	6.73423e-05	REACTOME_AMYLOIDS	8	83	16570	283	1.13955e-05	0.0375026	B2M,H2AFZ,HIST1H2AE,HIST1H2BF,HIST1H2BG,HIST1H2BK,HIST1H4H,HIST2H2AC
RFX5	23.8182	1.06893e-06	6.73423e-05	translational elongation (GO:0090026)	9	105	16548	283	1.19369e-05	0.0392726	RPL13A,RPL23,RPL9,RPLP0,RPLP2,RPS15,RPS20,RPS5,RPSA
RFX5	23.8182	1.06893e-06	6.73423e-05	viral reproduction (GO:2000344)	17	328	16325	283	1.3591e-05	0.0447009	AP1S2,B2M,NUP155,PSMB8,PSMD3,RPL13A,RPL23,RPL9,RPLP0,RPLP2,RPS15,RPS20,RPS5,RPSA,UBB,UBC,XPO1
RFX5	23.8182	1.06893e-06	6.73423e-05	T cell costimulation (GO:0071383)	10	130	16523	283	1.36521e-05	0.0448882	HLA-DMB,HLA-DOA,HLA-DOB,HLA-DPB1,HLA-DQA1,HLA-DQB1,HLA-DQB2,HLA-DRA,HLA-DRB1,HLA-DRB5
RFX5	23.8182	1.06893e-06	6.73423e-05	RNA metabolic process (GO:0060402)	16	298	16355	283	1.43589e-05	0.0471976	EXOSC9,HSPA1A,PSMB8,PSMD3,RPL13A,RPL23,RPL9,RPLP0,RPLP2,RPS15,RPS20,RPS5,RPSA,UBB,UBC,XPO1
RFX5	23.8182	1.06893e-06	6.73423e-05	antigen processing and presentation of exogenous peptide antigen via MHC class I, TAP-dependent (GO:0001568)	10	134	16519	283	1.81869e-05	0.0597623	B2M,HLA-B,HLA-C,HLA-E,PSMB8,PSMD3,TAP1,TAP2,UBB,UBC
RFX5	23.8182	1.06893e-06	6.73423e-05	antigen processing and presentation of exogenous peptide antigen via MHC class I (GO:0001561)	10	137	16516	283	2.23948e-05	0.0735671	B2M,HLA-B,HLA-C,HLA-E,PSMB8,PSMD3,TAP1,TAP2,UBB,UBC
RFX5	23.8182	1.06893e-06	6.73423e-05	REACTOME_MEIOSIS	9	116	16537	283	2.8653e-05	0.0940966	CDK4,H2AFZ,HIST1H2AE,HIST1H2BF,HIST1H2BG,HIST1H2BK,HIST1H4H,HIST2H2AC,MLH1
CHD1	23.1443	1.51653e-06	8.59871e-05	KEGG_RIBOSOME	19	88	16565	655	1.47217e-10	4.89644e-07	FAU,RPL13,RPL18,RPL26,RPL27A,RPL28,RPL3,RPL32,RPL36,RPL7A,RPS15A,RPS16,RPS18,RPS19,RPS2,RPS20,RPS27L,RPS5,RPS9
CHD1	23.1443	1.51653e-06	8.59871e-05	translational initiation (GO:0090037)	22	139	16514	655	4.88432e-09	1.62404e-05	EIF2B1,EIF2B3,EIF3G,EIF3I,FAU,RPL13,RPL18,RPL26,RPL27A,RPL28,RPL3,RPL32,RPL36,RPL7A,RPS15A,RPS16,RPS18,RPS19,RPS2,RPS20,RPS5,RPS9
CHD1	23.1443	1.51653e-06	8.59871e-05	viral infectious cycle (GO:2000343)	19	107	16546	655	5.67984e-09	1.88798e-05	CPSF4,FAU,RPL13,RPL18,RPL26,RPL27A,RPL28,RPL3,RPL32,RPL36,RPL7A,RPS15A,RPS16,RPS18,RPS19,RPS2,RPS20,RPS5,RPS9
CHD1	23.1443	1.51653e-06	8.59871e-05	viral transcription (GO:2000352)	18	98	16555	655	7.25762e-09	2.41171e-05	FAU,RPL13,RPL18,RPL26,RPL27A,RPL28,RPL3,RPL32,RPL36,RPL7A,RPS15A,RPS16,RPS18,RPS19,RPS2,RPS20,RPS5,RPS9
CHD1	23.1443	1.51653e-06	8.59871e-05	translational termination (GO:0090050)	18	100	16553	655	1.03004e-08	3.42178e-05	FAU,RPL13,RPL18,RPL26,RPL27A,RPL28,RPL3,RPL32,RPL36,RPL7A,RPS15A,RPS16,RPS18,RPS19,RPS2,RPS20,RPS5,RPS9
CHD1	23.1443	1.51653e-06	8.59871e-05	translational elongation (GO:0090026)	18	105	16548	655	2.37554e-08	7.88915e-05	FAU,RPL13,RPL18,RPL26,RPL27A,RPL28,RPL3,RPL32,RPL36,RPL7A,RPS15A,RPS16,RPS18,RPS19,RPS2,RPS20,RPS5,RPS9
CHD1	23.1443	1.51653e-06	8.59871e-05	gene expression (GO:0007265)	59	716	15937	655	2.52378e-08	8.37896e-05	AARS,AARS2,CARS2,CNOT3,EIF2B1,EIF2B3,EIF3G,EIF3I,EXOSC4,FARSA,FAU,FUS,GTF3C2,HNRNPD,LSM3,LSM7,MED10,NR1D2,NR2C2AP,NR4A2,PARS2,POLR2L,PRMT5,PSMA3,PSMA5,PSMB1,PSMD13,PSMD3,PSMD9,RBMX,RPL13,RPL18,RPL26,RPL27A,RPL28,RPL3,RPL32,RPL36,RPL7A,RPS15A,RPS16,RPS18,RPS19,RPS2,RPS20,RPS5,RPS9,RXRB,SF3B4,SNRPB,SNUPN,SRP68,TAF12,TAF1C,U2AF1,WARS2,YARS,ZFP36L1,ZNF143
CHD1	23.1443	1.51653e-06	8.59871e-05	RNA metabolic process (GO:0060402)	33	298	16355	655	2.56944e-08	8.52798e-05	CNOT3,EXOSC4,FAU,HNRNPD,LSM3,LSM7,PRMT5,PSMA3,PSMA5,PSMB1,PSMD13,PSMD3,PSMD9,RPL13,RPL18,RPL26,RPL27A,RPL28,RPL3,RPL32,RPL36,RPL7A,RPS15A,RPS16,RPS18,RPS19,RPS2,RPS20,RPS5,RPS9,SNRPB,SNUPN,ZFP36L1
CHD1	23.1443	1.51653e-06	8.59871e-05	SRP-dependent cotranslational protein targeting to membrane (GO:0070989)	19	119	16534	655	3.74515e-08	0.000124264	FAU,RPL13,RPL18,RPL26,RPL27A,RPL28,RPL3,RPL32,RPL36,RPL7A,RPS15A,RPS16,RPS18,RPS19,RPS2,RPS20,RPS5,RPS9,SRP68
CHD1	23.1443	1.51653e-06	8.59871e-05	REACTOME_CELL_CYCLE	40	421	16232	655	8.83715e-08	0.000293128	AKAP9,ANAPC10,ATM,CDK4,CDKN2C,CENPH,CENPN,CEP57,CHEK2,DHFR,FEN1,GMNN,H2AFX,H2AFZ,HDAC1,HIST1H2BK,HIST1H4A,KIF20A,KIF23,LIG1,MCM4,NPM1,NUP37,PCNT,PLK4,POLD3,PSMA3,PSMA5,PSMB1,PSMD13,PSMD3,PSMD9,RAD9A,RFC4,SGOL2,TUBA1A,TUBGCP3,TYMS,UBE2E1,ZWINT
CHD1	23.1443	1.51653e-06	8.59871e-05	mRNA metabolic process (GO:0016264)	30	274	16379	655	1.28733e-07	0.000426879	CNOT3,EXOSC4,FAU,HNRNPD,LSM3,LSM7,PSMA3,PSMA5,PSMB1,PSMD13,PSMD3,PSMD9,RPL13,RPL18,RPL26,RPL27A,RPL28,RPL3,RPL32,RPL36,RPL7A,RPS15A,RPS16,RPS18,RPS19,RPS2,RPS20,RPS5,RPS9,ZFP36L1
CHD1	23.1443	1.51653e-06	8.59871e-05	nuclear-transcribed mRNA catabolic process, nonsense-mediated decay (GO:0032725)	19	128	16525	655	1.30995e-07	0.000434248	FAU,RPL13,RPL18,RPL26,RPL27A,RPL28,RPL3,RPL32,RPL36,RPL7A,RPS15A,RPS16,RPS18,RPS19,RPS2,RPS20,RPS5,RPS9,WIBG
CHD1	23.1443	1.51653e-06	8.59871e-05	REACTOME_METABOLISM_OF_RNA	33	330	16323	655	3.0574e-07	0.00101322	CNOT3,EXOSC4,FAU,HNRNPD,LSM3,NUP37,PRMT5,PSMA3,PSMA5,PSMB1,PSMD13,PSMD3,PSMD9,RPL13,RPL18,RPL26,RPL27A,RPL28,RPL3,RPL32,RPL36,RPL7A,RPS15A,RPS16,RPS18,RPS19,RPS2,RPS20,RPS5,RPS9,SNRPB,SNUPN,ZFP36L1
CHD1	23.1443	1.51653e-06	8.59871e-05	REACTOME_CELL_CYCLE_MITOTIC	32	325	16328	655	6.36465e-07	0.00210861	AKAP9,ANAPC10,CDK4,CDKN2C,CENPH,CENPN,CEP57,DHFR,FEN1,GMNN,HDAC1,KIF20A,KIF23,LIG1,MCM4,NUP37,PCNT,PLK4,POLD3,PSMA3,PSMA5,PSMB1,PSMD13,PSMD3,PSMD9,RFC4,SGOL2,TUBA1A,TUBGCP3,TYMS,UBE2E1,ZWINT
CHD1	23.1443	1.51653e-06	8.59871e-05	REACTOME_METABOLISM_OF_MRNA	29	284	16369	655	8.99753e-07	0.00297998	CNOT3,EXOSC4,FAU,HNRNPD,LSM3,PSMA3,PSMA5,PSMB1,PSMD13,PSMD3,PSMD9,RPL13,RPL18,RPL26,RPL27A,RPL28,RPL3,RPL32,RPL36,RPL7A,RPS15A,RPS16,RPS18,RPS19,RPS2,RPS20,RPS5,RPS9,ZFP36L1
CHD1	23.1443	1.51653e-06	8.59871e-05	mitotic cell cycle (GO:0015884)	32	344	16309	655	2.25674e-06	0.00747205	AKAP9,ANAPC10,CDK4,CDKN2C,CENPH,CENPN,CEP57,DHFR,FEN1,GMNN,HDAC1,KIF20A,KIF23,LIG1,MCM4,NUP37,PCNT,PLK4,POLD3,PSMA3,PSMA5,PSMB1,PSMD13,PSMD3,PSMD9,RFC4,SGOL2,TUBA1A,TUBGCP3,TYMS,UBE2E1,ZWINT
CHD1	23.1443	1.51653e-06	8.59871e-05	cellular protein metabolic process (GO:0006260)	35	404	16249	655	4.35429e-06	0.0144127	ALG11,DHPS,EIF2B1,EIF2B3,EIF3G,EIF3I,FAU,HSPA9,PFDN2,PIGC,PIGO,PMM2,RPL13,RPL18,RPL26,RPL27A,RPL28,RPL3,RPL32,RPL36,RPL7A,RPS15A,RPS16,RPS18,RPS19,RPS2,RPS20,RPS5,RPS9,SRP68,ST8SIA6,TIMM8B,TOMM5,TOMM6,TUBA1A
CHD1	23.1443	1.51653e-06	8.59871e-05	REACTOME_3_UTR_MEDIATED_TRANSLATIONAL_REGULATION	20	176	16477	655	5.94801e-06	0.019682	EIF3G,EIF3I,FAU,RPL13,RPL18,RPL26,RPL27A,RPL28,RPL3,RPL32,RPL36,RPL7A,RPS15A,RPS16,RPS18,RPS19,RPS2,RPS20,RPS5,RPS9
CHD1	23.1443	1.51653e-06	8.59871e-05	viral reproduction (GO:2000344)	30	328	16325	655	6.19182e-06	0.0204825	BANF1,FAU,NUP37,POLR2L,PPIA,PSMA3,PSMA5,PSMB1,PSMD13,PSMD3,PSMD9,RPL13,RPL18,RPL26,RPL27A,RPL28,RPL3,RPL32,RPL36,RPL7A,RPS15A,RPS16,RPS18,RPS19,RPS2,RPS20,RPS5,RPS9,TAF12,VPS28
CHD1	23.1443	1.51653e-06	8.59871e-05	REACTOME_TRANSLATION	23	222	16431	655	7.41663e-06	0.0245268	EIF2B1,EIF2B3,EIF3G,EIF3I,FAU,RPL13,RPL18,RPL26,RPL27A,RPL28,RPL3,RPL32,RPL36,RPL7A,RPS15A,RPS16,RPS18,RPS19,RPS2,RPS20,RPS5,RPS9,SRP68
CHD1	23.1443	1.51653e-06	8.59871e-05	REACTOME_PEPTIDE_CHAIN_ELONGATION	18	153	16500	655	9.17894e-06	0.0303456	FAU,RPL13,RPL18,RPL26,RPL27A,RPL28,RPL3,RPL32,RPL36,RPL7A,RPS15A,RPS16,RPS18,RPS19,RPS2,RPS20,RPS5,RPS9
CHD1	23.1443	1.51653e-06	8.59871e-05	REACTOME_INFLUENZA_VIRAL_RNA_TRANSCRIPTION_AND_REPLICATION	19	169	16484	655	1.11597e-05	0.0368828	FAU,POLR2L,RPL13,RPL18,RPL26,RPL27A,RPL28,RPL3,RPL32,RPL36,RPL7A,RPS15A,RPS16,RPS18,RPS19,RPS2,RPS20,RPS5,RPS9
CHD1	23.1443	1.51653e-06	8.59871e-05	respiratory electron transport chain (GO:0051893)	14	103	16550	655	1.16936e-05	0.0386356	ALDH5A1,ATP5B,ATP5C1,ATP5H,ATP5J,COX4I1,COX5B,COX6A1,COX8A,NDUFA2,NDUFB11,NDUFS5,NDUFS6,UCP2
CHD1	23.1443	1.51653e-06	8.59871e-05	glucose metabolic process (GO:0007368)	11	70	16583	655	1.6281e-05	0.0537763	AGL,ALDH5A1,CALM1,CALM3,DCXR,ENO3,GOT1,PCK2,PFKP,SLC25A10,SLC25A13
CHD1	23.1443	1.51653e-06	8.59871e-05	intra-Golgi vesicle-mediated transport (GO:0009311)	4	10	16643	655	1.98183e-05	0.0654401	COG2,COPB2,COPZ1,GABARAPL2
CHD1	23.1443	1.51653e-06	8.59871e-05	KEGG_AMINOACYL_TRNA_BIOSYNTHESIS	8	41	16612	655	2.41354e-05	0.0796708	AARS,AARS2,CARS2,FARSA,PARS2,TARSL2,WARS2,YARS
CHD1	23.1443	1.51653e-06	8.59871e-05	REACTOME_SRP_DEPENDENT_COTRANSLATIONAL_PROTEIN_TARGETING_TO_MEMBRANE	19	179	16474	655	2.61254e-05	0.0862137	FAU,RPL13,RPL18,RPL26,RPL27A,RPL28,RPL3,RPL32,RPL36,RPL7A,RPS15A,RPS16,RPS18,RPS19,RPS2,RPS20,RPS5,RPS9,SRP68
CHD1	23.1443	1.51653e-06	8.59871e-05	REACTOME_FORMATION_OF_THE_TERNARY_COMPLEX_AND_SUBSEQUENTLY_THE_43S_COMPLEX	11	74	16579	655	2.90919e-05	0.0959742	EIF3G,EIF3I,FAU,RPS15A,RPS16,RPS18,RPS19,RPS2,RPS20,RPS5,RPS9
Egr-1	21.8511	2.97044e-06	0.000153113	REACTOME_CELL_CYCLE_MITOTIC	80	325	16328	2213	8.8593e-09	2.9466e-05	ANAPC2,AZI1,B9D2,BIRC5,BUB1,CASC5,CCNA2,CCNB1,CDC16,CDC25C,CDC6,CDCA8,CDK7,CENPA,CENPJ,CENPN,CENPQ,CEP192,CEP250,CEP290,CEP72,CKS1B,DHFR,DYNC1H1,ERCC6L,FBXO5,FGFR1OP,GINS1,GMNN,HDAC1,KIF2A,KIF2C,MAX,MCM10,MCM4,MCM6,MYC,NDC80,NDEL1,NINL,NUMA1,NUP107,OFD1,PAFAH1B1,PCNT,PKMYT1,PMF1,POLA1,POLA2,POLD1,PPP2R1A,PPP2R2A,PPP2R5B,PPP2R5C,PRIM1,PRKAR2B,PSMA1,PSMA4,PSMA5,PSMA7,PSMB5,PSMC3,PSMD12,PSMD3,PTTG1,…
Egr-1	21.8511	2.97044e-06	0.000153113	mitotic cell cycle (GO:0015884)	80	344	16309	2213	1.27188e-07	0.000422901	ANAPC2,AZI1,B9D2,BIRC5,BUB1,CASC5,CCNA2,CCNB1,CDC16,CDC25C,CDC6,CDCA8,CDK7,CENPA,CENPJ,CENPN,CENPQ,CEP192,CEP250,CEP290,CEP72,CKS1B,DHFR,DYNC1H1,ERCC6L,FBXO5,FGFR1OP,FZR1,GINS1,GMNN,HDAC1,KIF2A,KIF2C,MCM10,MCM4,MCM6,NDC80,NDE1,NDEL1,NINL,NUMA1,NUP107,OFD1,PAFAH1B1,PCNT,PHF13,PKMYT1,PMF1,POLA1,POLA2,POLD1,PPP2R1A,PRIM1,PRKAR2B,PSMA1,PSMA4,PSMA5,PSMA7,PSMB5,PSMC3,PSMD12,PSMD3,PSME3,PTTG1,RANBP2,RBL…
Egr-1	21.8511	2.97044e-06	0.000153113	REACTOME_CELL_CYCLE	90	421	16232	2213	1.29002e-06	0.00428804	ANAPC2,ATR,AZI1,B9D2,BIRC5,BUB1,CASC5,CCNA2,CCNB1,CDC16,CDC25C,CDC6,CDCA8,CDK7,CENPA,CENPJ,CENPN,CENPQ,CEP192,CEP250,CEP290,CEP72,CHEK2,CKS1B,DHFR,DIDO1,DYNC1H1,ERCC6L,FBXO5,FGFR1OP,GINS1,GMNN,HDAC1,HIST1H2BF,HIST1H4I,KIF2A,KIF2C,LMNB1,MAX,MCM10,MCM4,MCM6,MYC,NDC80,NDEL1,NINL,NUMA1,NUP107,OFD1,PAFAH1B1,PCNT,PKMYT1,PMF1,POLA1,POLA2,POLD1,PPP2R1A,PPP2R2A,PPP2R5B,PPP2R5C,PRIM1,PRKAR2B,PSMA1,PSMA4,PS…
Egr-1	21.8511	2.97044e-06	0.000153113	REACTOME_DNA_REPLICATION	48	192	16461	2213	3.60652e-06	0.0119845	B9D2,BIRC5,BUB1,CASC5,CCNA2,CDC6,CDCA8,CENPA,CENPN,CENPQ,ERCC6L,FBXO5,GINS1,GMNN,KIF2A,KIF2C,MCM10,MCM4,MCM6,NDC80,NDEL1,NUP107,PAFAH1B1,PMF1,POLA1,POLA2,POLD1,PPP2R1A,PPP2R5B,PPP2R5C,PRIM1,PSMA1,PSMA4,PSMA5,PSMA7,PSMB5,PSMC3,PSMD12,PSMD3,RANBP2,RFC2,RPA1,SEC13,SGOL1,SMC1A,SMC3,UBA52,ZWILCH
Egr-1	21.8511	2.97044e-06	0.000153113	REACTOME_MITOTIC_M_M_G1_PHASES	44	172	16481	2213	4.38658e-06	0.0145722	B9D2,BIRC5,BUB1,CASC5,CDC6,CDCA8,CENPA,CENPN,CENPQ,ERCC6L,FBXO5,GMNN,KIF2A,KIF2C,MCM10,MCM4,MCM6,NDC80,NDEL1,NUP107,PAFAH1B1,PMF1,POLA1,POLA2,PPP2R1A,PPP2R5B,PPP2R5C,PRIM1,PSMA1,PSMA4,PSMA5,PSMA7,PSMB5,PSMC3,PSMD12,PSMD3,RANBP2,RPA1,SEC13,SGOL1,SMC1A,SMC3,UBA52,ZWILCH
Egr-1	21.8511	2.97044e-06	0.000153113	negative regulation of protein ubiquitination (GO:0031110)	9	17	16636	2213	1.34189e-05	0.0445642	ARRB1,ARRB2,BAG5,CCDC23,GTPBP4,N4BP1,TNFAIP3,UBXN1,VPS28
YY1	19.601	9.60493e-06	0.000453833	positive regulation of Rab GTPase activity (GO:0045006)	6	6	16647	2755	0	0	RAB3GAP1,RABGAP1L,TBC1D10B,TBC1D15,TBC1D2,TBC1D25
YY1	19.601	9.60493e-06	0.000453833	gene expression (GO:0007265)	218	716	15937	2755	1.18917e-21	3.95398e-18	BRF2,CARS,CASC3,CCAR1,CCNT2,CD2BP2,CDK7,CNOT1,CNOT3,CNOT4,CNOT6,CPSF1,CPSF3,CPSF7,CREBBP,DCP1B,DDX23,DDX6,DHX38,DHX9,EARS2,EEF1A1,EEF1B2,EEF2,EFTUD2,EIF2B3,EIF2B4,EIF3G,EIF3J,EIF4A1,EIF4A2,EIF4G1,EIF4H,EIF5B,ELAVL1,ELL,EPRS,ERCC2,ERCC3,EXOSC1,EXOSC2,EXOSC4,EXOSC5,EXOSC6,EXOSC9,FARS2,FARSA,FAU,FUS,GEMIN5,GEMIN7,GSPT2,GTF2E2,GTF2H3,GTF3C1,GTF3C2,GTF3C3,HARS2,HNRNPA0,HNRNPA2B1,HNRNPC,HNRNPK,HNRNPR,H…
YY1	19.601	9.60493e-06	0.000453833	viral reproduction (GO:2000344)	111	328	16325	2755	3.34063e-15	1.11042e-11	AAAS,AP1G1,AP1M1,AP2B1,ARF1,BANF1,CCNT2,CDK7,CUL5,ELL,ERCC2,ERCC3,FAU,GTF2E2,GTF2H3,HMGA1,NCBP2,NMT1,NUP133,NUP188,NUP205,NUP210,NUP88,NUP93,NUPL1,PAK2,POLR2D,POLR2E,POLR2H,POLR2L,PSMA2,PSMA4,PSMA5,PSMA7,PSMB1,PSMB3,PSMB4,PSMB5,PSMB6,PSMB7,PSMC1,PSMC4,PSMC5,PSMC6,PSMD11,PSMD12,PSMD3,PSMD4,PSMD7,PSMD8,PSME4,RANBP2,RBX1,RCC1,RPL10A,RPL12,RPL13,RPL13A,RPL14,RPL17,RPL18,RPL18A,RPL19,RPL23,RPL24,RPL27…
YY1	19.601	9.60493e-06	0.000453833	cellular protein metabolic process (GO:0006260)	124	404	16249	2755	3.22481e-13	1.0716e-09	ALG1,ALG10,ALG11,ALG12,ALG2,ALG3,ALG8,B3GNT2,B4GALT3,CCT4,CCT5,CHCHD4,DHPS,DOLK,DOLPP1,DPM3,EDEM1,EEF1A1,EEF1B2,EEF2,EIF2B3,EIF2B4,EIF3G,EIF3J,EIF4A1,EIF4A2,EIF4G1,EIF4H,EIF5A,EIF5B,FAU,GALNT5,GANAB,GFER,GSPT2,HSPA9,MAN1A2,MAN1B1,MGAT4B,MOGS,MPI,MTX1,PFDN1,PFDN2,PFDN5,PFDN6,PIGC,PIGG,PIGK,PIGL,PIGO,PIGS,PIGT,PIGU,PMM1,PMPCA,PMPCB,PREB,PRKCSH,PROS1,RFT1,RPL10A,RPL12,RPL13,RPL13A,RPL14,RPL17,RPL18,…
YY1	19.601	9.60493e-06	0.000453833	RNA metabolic process (GO:0060402)	99	298	16355	2755	3.48248e-13	1.15688e-09	CASC3,CNOT1,CNOT3,CNOT4,CNOT6,DCP1B,DDX54,DDX6,EIF4A1,EIF4A2,EIF4G1,ELAVL1,EXOSC1,EXOSC2,EXOSC4,EXOSC5,EXOSC6,EXOSC9,FAU,GEMIN5,GEMIN7,GSPT2,LSM7,NCBP2,PARN,PPP2CA,PPP2R1A,PPP2R2A,PRMT5,PSMA2,PSMA4,PSMA5,PSMA7,PSMB1,PSMB3,PSMB4,PSMB5,PSMB6,PSMB7,PSMC1,PSMC4,PSMC5,PSMC6,PSMD11,PSMD12,PSMD3,PSMD4,PSMD7,PSMD8,PSME4,RBM8A,RPL10A,RPL12,RPL13,RPL13A,RPL14,RPL17,RPL18,RPL18A,RPL19,RPL23,RPL24,RPL27,RPL2…
YY1	19.601	9.60493e-06	0.000453833	mRNA metabolic process (GO:0016264)	92	274	16379	2755	1.11201e-12	3.69298e-09	CASC3,CNOT1,CNOT3,CNOT4,CNOT6,DCP1B,DDX6,EIF4A1,EIF4A2,EIF4G1,ELAVL1,EXOSC1,EXOSC2,EXOSC4,EXOSC5,EXOSC6,EXOSC9,FAU,GSPT2,LSM7,NCBP2,PARN,PPP2CA,PPP2R1A,PPP2R2A,PSMA2,PSMA4,PSMA5,PSMA7,PSMB1,PSMB3,PSMB4,PSMB5,PSMB6,PSMB7,PSMC1,PSMC4,PSMC5,PSMC6,PSMD11,PSMD12,PSMD3,PSMD4,PSMD7,PSMD8,PSME4,RBM8A,RPL10A,RPL12,RPL13,RPL13A,RPL14,RPL17,RPL18,RPL18A,RPL19,RPL23,RPL24,RPL27,RPL28,RPL29,RPL32,RPL34,RPL35,…
YY1	19.601	9.60493e-06	0.000453833	nuclear-transcribed mRNA catabolic process, nonsense-mediated decay (GO:0032725)	54	128	16525	2755	1.39312e-12	4.62515e-09	CASC3,EIF4G1,EXOSC10,FAU,GSPT2,NCBP2,PARN,PPP2CA,PPP2R1A,PPP2R2A,RBM8A,RPL10A,RPL12,RPL13,RPL13A,RPL14,RPL17,RPL18,RPL18A,RPL19,RPL23,RPL24,RPL27,RPL28,RPL29,RPL32,RPL34,RPL35,RPL36,RPL36A,RPL37,RPL38,RPL39,RPL41,RPL5,RPL7A,RPLP2,RPS10,RPS11,RPS13,RPS15,RPS15A,RPS16,RPS24,RPS27,RPS28,RPS3,RPS3A,RPS6,RPS7,RPS9,SMG5,SMG6,UBA52
YY1	19.601	9.60493e-06	0.000453833	REACTOME_METABOLISM_OF_RNA	105	330	16323	2755	1.58568e-12	5.26288e-09	AAAS,CASC3,CNOT3,CNOT4,CNOT6,DCP1A,DCP1B,DDX6,EIF4A1,EIF4A2,EIF4G1,ELAVL1,EXOSC1,EXOSC2,EXOSC4,EXOSC5,EXOSC6,EXOSC9,FAU,GEMIN5,GEMIN7,GSPT2,NCBP2,NUP133,NUP188,NUP205,NUP210,NUP88,NUP93,NUPL1,PARN,PPP2CA,PPP2R1A,PPP2R2A,PRMT5,PSMA2,PSMA4,PSMA5,PSMA7,PSMB1,PSMB3,PSMB4,PSMB5,PSMB6,PSMB7,PSMC1,PSMC4,PSMC5,PSMC6,PSMD11,PSMD12,PSMD3,PSMD4,PSMD7,PSMD8,PSME4,RANBP2,RBM8A,RPL10A,RPL12,RPL13,RPL13A,RPL14,…
YY1	19.601	9.60493e-06	0.000453833	KEGG_RIBOSOME	42	88	16565	2755	1.98563e-12	6.58833e-09	FAU,RPL10A,RPL12,RPL13,RPL13A,RPL14,RPL17,RPL18,RPL18A,RPL19,RPL23,RPL24,RPL27,RPL28,RPL29,RPL32,RPL34,RPL35,RPL36,RPL36A,RPL37,RPL38,RPL39,RPL41,RPL5,RPL7A,RPLP2,RPS10,RPS11,RPS13,RPS15,RPS15A,RPS16,RPS24,RPS27,RPS28,RPS3,RPS3A,RPS6,RPS7,RPS9,UBA52
YY1	19.601	9.60493e-06	0.000453833	translational elongation (GO:0090026)	47	105	16548	2755	2.36798e-12	7.8546e-09	EEF1A1,EEF2,EEF2K,EIF5A,FAU,RPL10A,RPL12,RPL13,RPL13A,RPL14,RPL17,RPL18,RPL18A,RPL19,RPL23,RPL24,RPL27,RPL28,RPL29,RPL32,RPL34,RPL35,RPL36,RPL36A,RPL37,RPL38,RPL39,RPL41,RPL5,RPL7A,RPLP2,RPS10,RPS11,RPS13,RPS15,RPS15A,RPS16,RPS24,RPS27,RPS28,RPS3,RPS3A,RPS6,RPS7,RPS9,TUFM,UBA52
YY1	19.601	9.60493e-06	0.000453833	nuclear mRNA splicing, via spliceosome (GO:0032715)	65	177	16476	2755	2.07303e-11	6.87416e-08	AQR,BUD13,CCAR1,CD2BP2,CPSF1,CPSF3,CPSF7,CWC15,DDX23,DGCR14,DHX35,DHX38,DHX9,EFTUD2,FRG1,FUS,GEMIN5,GEMIN7,HNRNPA0,HNRNPA2B1,HNRNPC,HNRNPK,HNRNPR,HNRNPU,HNRNPUL1,NCBP2,NUDT21,PAPOLA,PCF11,PNN,POLR2D,POLR2E,POLR2H,POLR2L,PPIH,PPWD1,PRPF4B,PRPF6,PRPF8,PTBP1,RBM22,RBM5,RBM8A,SART1,SF1,SF3A1,SF3B1,SF3B3,SF3B5,SLU7,SNRNP200,SNRNP40,SNRPA1,SNRPC,SNRPF,SRRM2,SYF2,SYNCRIP,TFIP11,TRA2A,U2AF1,XAB2,YBX1,ZCC…
YY1	19.601	9.60493e-06	0.000453833	REACTOME_METABOLISM_OF_MRNA	90	284	16369	2755	6.96343e-11	2.30838e-07	CASC3,CNOT3,CNOT4,CNOT6,DCP1A,DCP1B,DDX6,EIF4A1,EIF4A2,EIF4G1,ELAVL1,EXOSC1,EXOSC2,EXOSC4,EXOSC5,EXOSC6,EXOSC9,FAU,GSPT2,NCBP2,PARN,PPP2CA,PPP2R1A,PPP2R2A,PSMA2,PSMA4,PSMA5,PSMA7,PSMB1,PSMB3,PSMB4,PSMB5,PSMB6,PSMB7,PSMC1,PSMC4,PSMC5,PSMC6,PSMD11,PSMD12,PSMD3,PSMD4,PSMD7,PSMD8,PSME4,RBM8A,RPL10A,RPL12,RPL13,RPL13A,RPL14,RPL17,RPL18,RPL18A,RPL19,RPL23,RPL24,RPL27,RPL28,RPL29,RPL32,RPL34,RPL35,RPL36…
YY1	19.601	9.60493e-06	0.000453833	translational termination (GO:0090050)	43	100	16553	2755	9.2431e-11	3.06316e-07	FAU,GSPT2,RPL10A,RPL12,RPL13,RPL13A,RPL14,RPL17,RPL18,RPL18A,RPL19,RPL23,RPL24,RPL27,RPL28,RPL29,RPL32,RPL34,RPL35,RPL36,RPL36A,RPL37,RPL38,RPL39,RPL41,RPL5,RPL7A,RPLP2,RPS10,RPS11,RPS13,RPS15,RPS15A,RPS16,RPS24,RPS27,RPS28,RPS3,RPS3A,RPS6,RPS7,RPS9,UBA52
YY1	19.601	9.60493e-06	0.000453833	REACTOME_CELL_CYCLE_MITOTIC	99	325	16328	2755	1.08583e-10	3.59736e-07	AHCTF1,AKAP9,ALMS1,ANAPC11,ANAPC2,ANAPC5,ANAPC7,AURKA,B9D2,BUB3,CCND3,CDC16,CDC25C,CDK5RAP2,CDK6,CDK7,CDT1,CENPA,CEP250,CEP76,CSNK1D,CSNK1E,DCTN1,DCTN2,DYNLL1,DYRK1A,E2F3,E2F4,GINS1,GINS2,HAUS2,HDAC1,KNTC1,LIN52,MCM10,MCM4,MCM5,MCM6,MIS12,NDEL1,NSL1,NUDC,NUMA1,NUP133,PCM1,PCNA,PMF1,POLA1,POLA2,POLD4,PPP2CA,PPP2R1A,PPP2R1B,PPP2R2A,PPP2R5D,PRIM1,PSMA2,PSMA4,PSMA5,PSMA7,PSMB1,PSMB3,PSMB4,PSMB5,PSMB6…
YY1	19.601	9.60493e-06	0.000453833	viral transcription (GO:2000352)	42	98	16555	2755	1.6817e-10	5.56979e-07	FAU,RPL10A,RPL12,RPL13,RPL13A,RPL14,RPL17,RPL18,RPL18A,RPL19,RPL23,RPL24,RPL27,RPL28,RPL29,RPL32,RPL34,RPL35,RPL36,RPL36A,RPL37,RPL38,RPL39,RPL41,RPL5,RPL7A,RPLP2,RPS10,RPS11,RPS13,RPS15,RPS15A,RPS16,RPS24,RPS27,RPS28,RPS3,RPS3A,RPS6,RPS7,RPS9,UBA52
YY1	19.601	9.60493e-06	0.000453833	REACTOME_CELL_CYCLE	118	421	16232	2755	7.26231e-10	2.40455e-06	AHCTF1,AKAP9,ALMS1,ANAPC11,ANAPC2,ANAPC5,ANAPC7,ATM,ATR,ATRIP,AURKA,B9D2,BUB3,CCND3,CDC16,CDC25C,CDK5RAP2,CDK6,CDK7,CDT1,CENPA,CEP250,CEP76,CSNK1D,CSNK1E,DCTN1,DCTN2,DIDO1,DKC1,DYNLL1,DYRK1A,E2F3,E2F4,GINS1,GINS2,HAUS2,HDAC1,HIST1H2AD,HIST1H2BD,HIST1H4D,HIST1H4I,HUS1,KNTC1,LIN52,MCM10,MCM4,MCM5,MCM6,MDM2,MIS12,NDEL1,NSL1,NUDC,NUMA1,NUP133,PCM1,PCNA,PMF1,POLA1,POLA2,POLD4,PPP2CA,PPP2R1A,PPP2R1B,PP…
YY1	19.601	9.60493e-06	0.000453833	translational initiation (GO:0090037)	52	139	16514	2755	7.55065e-10	2.49926e-06	ABCF1,EIF2A,EIF2B3,EIF2B4,EIF3G,EIF3J,EIF3L,EIF4A1,EIF4A2,EIF4G1,EIF4H,FAU,RPL10A,RPL12,RPL13,RPL13A,RPL14,RPL17,RPL18,RPL18A,RPL19,RPL23,RPL24,RPL27,RPL28,RPL29,RPL32,RPL34,RPL35,RPL36,RPL36A,RPL37,RPL38,RPL39,RPL41,RPL5,RPL7A,RPLP2,RPS10,RPS11,RPS13,RPS15,RPS15A,RPS16,RPS24,RPS27,RPS28,RPS3A,RPS6,RPS7,RPS9,UBA52
YY1	19.601	9.60493e-06	0.000453833	REACTOME_HIV_INFECTION	69	207	16446	2755	8.2026e-10	2.71424e-06	AAAS,AP1G1,AP1M1,AP2B1,ARF1,BANF1,CCNT2,CDK7,CUL5,ELL,ERCC2,ERCC3,GTF2E2,GTF2H3,HMGA1,NCBP2,NMT1,NUP133,NUP188,NUP205,NUP210,NUP88,NUP93,NUPL1,PAK2,POLR2D,POLR2E,POLR2H,POLR2L,PSMA2,PSMA4,PSMA5,PSMA7,PSMB1,PSMB3,PSMB4,PSMB5,PSMB6,PSMB7,PSMC1,PSMC4,PSMC5,PSMC6,PSMD11,PSMD12,PSMD3,PSMD4,PSMD7,PSMD8,PSME4,RANBP2,RBX1,RCC1,SKP1,SLC25A4,SLC25A5,SSRP1,SUPT4H1,SUPT5H,TAF1,TAF11,TAF13,TAF4,TBP,TCEB2,TPR,…
YY1	19.601	9.60493e-06	0.000453833	REACTOME_PROCESSING_OF_CAPPED_INTRON_CONTAINING_PRE_MRNA	52	140	16513	2755	1.02148e-09	3.37905e-06	AAAS,CCAR1,CD2BP2,CPSF1,CPSF3,CPSF7,DDX23,DHX38,DHX9,EFTUD2,FUS,HNRNPA0,HNRNPA2B1,HNRNPC,HNRNPK,HNRNPR,HNRNPU,HNRNPUL1,METTL3,NCBP2,NUDT21,NUP133,NUP188,NUP205,NUP210,NUP88,NUP93,NUPL1,NXF1,PAPOLA,PCF11,POLR2D,POLR2E,POLR2H,POLR2L,PRPF6,PRPF8,PTBP1,RANBP2,RBM5,RBM8A,SF3A1,SF3B1,SF3B3,SF3B5,SNRNP200,SNRNP40,SNRPA1,SNRPF,TPR,U2AF1,YBX1
YY1	19.601	9.60493e-06	0.000453833	viral infectious cycle (GO:2000343)	43	107	16546	2755	1.29627e-09	4.28677e-06	CPSF4,FAU,RPL10A,RPL12,RPL13,RPL13A,RPL14,RPL17,RPL18,RPL18A,RPL19,RPL23,RPL24,RPL27,RPL28,RPL29,RPL32,RPL34,RPL35,RPL36,RPL36A,RPL37,RPL38,RPL39,RPL41,RPL5,RPL7A,RPLP2,RPS10,RPS11,RPS13,RPS15,RPS15A,RPS16,RPS24,RPS27,RPS28,RPS3,RPS3A,RPS6,RPS7,RPS9,UBA52
YY1	19.601	9.60493e-06	0.000453833	REACTOME_MRNA_PROCESSING	57	161	16492	2755	1.55807e-09	5.15098e-06	AAAS,CCAR1,CD2BP2,CDK7,CPSF1,CPSF3,CPSF7,DDX23,DHX38,DHX9,EFTUD2,ERCC2,ERCC3,FUS,GTF2H3,HNRNPA0,HNRNPA2B1,HNRNPC,HNRNPK,HNRNPR,HNRNPU,HNRNPUL1,METTL3,NCBP2,NUDT21,NUP133,NUP188,NUP205,NUP210,NUP88,NUP93,NUPL1,NXF1,PAPOLA,PCF11,POLR2D,POLR2E,POLR2H,POLR2L,PRPF6,PRPF8,PTBP1,RANBP2,RBM5,RBM8A,SF3A1,SF3B1,SF3B3,SF3B5,SNRNP200,SNRNP40,SNRPA1,SNRPF,SUPT5H,TPR,U2AF1,YBX1
YY1	19.601	9.60493e-06	0.000453833	SRP-dependent cotranslational protein targeting to membrane (GO:0070989)	46	119	16534	2755	1.77005e-09	5.85003e-06	FAU,RPL10A,RPL12,RPL13,RPL13A,RPL14,RPL17,RPL18,RPL18A,RPL19,RPL23,RPL24,RPL27,RPL28,RPL29,RPL32,RPL34,RPL35,RPL36,RPL36A,RPL37,RPL38,RPL39,RPL41,RPL5,RPL7A,RPLP2,RPN1,RPS10,RPS11,RPS13,RPS15,RPS15A,RPS16,RPS24,RPS27,RPS28,RPS3,RPS3A,RPS6,RPS7,RPS9,SEC61G,SRP19,SRP68,UBA52
YY1	19.601	9.60493e-06	0.000453833	REACTOME_METABOLISM_OF_PROTEINS	137	518	16135	2755	2.45135e-09	8.09927e-06	ACO2,ALG1,ALG10,ALG11,ALG12,ALG2,ALG3,ALG8,ARFGEF2,ATP5A1,ATP5B,B3GNT2,B4GALT3,CCT4,CCT5,CHCHD4,COQ2,CYC1,DHPS,DOLK,DOLPP1,DPM3,EDEM1,EEF1A1,EEF1B2,EEF2,EIF2B3,EIF2B4,EIF3G,EIF3J,EIF4A1,EIF4A2,EIF4G1,EIF4H,EIF5A,EIF5B,FAU,FBXL3,FBXW2,FBXW5,GALNT5,GANAB,GFER,GSPT2,HSPA9,IDH3G,MAN1A2,MAN1B1,MGAT4B,MOGS,MPI,MTX1,PFDN1,PFDN2,PFDN5,PFDN6,PIGC,PIGG,PIGK,PIGL,PIGO,PIGS,PIGT,PIGU,PMM1,PMPCA,PMPCB,PREB,PR…
YY1	19.601	9.60493e-06	0.000453833	REACTOME_RESPIRATORY_ELECTRON_TRANSPORT_ATP_SYNTHESIS_BY_CHEMIOSMOTIC_COUPLING_AND_HEAT_PRODUCTION_BY_UNCOUPLING_PROTEINS_	39	98	16555	2755	9.31074e-09	3.07534e-05	ATP5A1,ATP5B,ATP5C1,ATP5D,ATP5I,ATP5J2,COX4I1,COX5A,COX5B,COX6A1,COX7B,COX7C,COX8A,CYC1,CYCS,ETFA,ETFB,NDUFA10,NDUFA12,NDUFA3,NDUFA7,NDUFAB1,NDUFB10,NDUFB4,NDUFB7,NDUFB8,NDUFS1,NDUFS4,NDUFS5,NDUFS6,NDUFS8,NDUFV1,NDUFV2,SDHB,SDHC,SDHD,UCP2,UQCRFS1,UQCRQ
YY1	19.601	9.60493e-06	0.000453833	mitotic cell cycle (GO:0015884)	97	344	16309	2755	1.49265e-08	4.92874e-05	AHCTF1,AKAP9,ALMS1,ANAPC11,ANAPC2,ANAPC5,ANAPC7,B9D2,BUB3,CDC16,CDC25C,CDK5RAP2,CDK6,CDK7,CDT1,CENPA,CENPE,CEP250,CEP76,CSNK1D,CSNK1E,DCTN1,DCTN2,DYNLL1,DYRK1A,E2F3,E2F4,FZR1,GINS1,GINS2,HAUS2,HDAC1,KNTC1,LIN52,MCM10,MCM4,MCM5,MCM6,MIS12,NDEL1,NSL1,NUDC,NUMA1,NUP133,PCM1,PCNA,PMF1,POLA1,POLA2,POLD4,PPP2R1A,PRIM1,PSMA2,PSMA4,PSMA5,PSMA7,PSMB1,PSMB3,PSMB4,PSMB5,PSMB6,PSMB7,PSMC1,PSMC4,PSMC5,PSMC6,P…
YY1	19.601	9.60493e-06	0.000453833	BIOCARTA_PROTEASOME_PATHWAY	17	28	16625	2755	1.99064e-08	6.57111e-05	PSMA2,PSMA4,PSMA5,PSMA7,PSMB1,PSMB3,PSMB4,PSMB5,PSMB6,PSMB7,PSMC4,PSMC6,PSMD11,PSMD12,PSMD8,RPN1,UBE3A
YY1	19.601	9.60493e-06	0.000453833	REACTOME_VIF_MEDIATED_DEGRADATION_OF_APOBEC3G	25	52	16601	2755	2.51392e-08	8.29342e-05	CUL5,PSMA2,PSMA4,PSMA5,PSMA7,PSMB1,PSMB3,PSMB4,PSMB5,PSMB6,PSMB7,PSMC1,PSMC4,PSMC5,PSMC6,PSMD11,PSMD12,PSMD3,PSMD4,PSMD7,PSMD8,PSME4,RBX1,TCEB2,UBA52
YY1	19.601	9.60493e-06	0.000453833	KEGG_SPLICEOSOME	46	128	16525	2755	2.72213e-08	8.97759e-05	AQR,BCAS2,BUD31,CWC15,DDX23,DHX15,DHX38,EFTUD2,HNRNPA1L2,HNRNPC,HNRNPK,HNRNPU,LSM7,NCBP2,PPIH,PRPF18,PRPF3,PRPF38A,PRPF40A,PRPF6,PRPF8,RBM17,RBM22,RBM25,RBM8A,SART1,SF3A1,SF3B1,SF3B3,SF3B5,SLU7,SMNDC1,SNRNP200,SNRNP40,SNRPA1,SNRPC,SNRPF,SNW1,SYF2,TCERG1,THOC1,TRA2A,U2AF1,USP39,WBP11,XAB2
YY1	19.601	9.60493e-06	0.000453833	respiratory electron transport chain (GO:0051893)	39	103	16550	2755	4.89166e-08	0.000161278	ATP5A1,ATP5B,ATP5C1,ATP5D,ATP5I,ATP5J2,COX4I1,COX5A,COX5B,COX6A1,COX7B,COX7C,COX8A,CYC1,CYCS,ETFA,ETFB,NDUFA10,NDUFA12,NDUFA3,NDUFA7,NDUFAB1,NDUFB10,NDUFB4,NDUFB7,NDUFB8,NDUFS1,NDUFS4,NDUFS5,NDUFS6,NDUFS8,NDUFV1,NDUFV2,SDHB,SDHC,SDHD,UCP2,UQCRFS1,UQCRQ
YY1	19.601	9.60493e-06	0.000453833	REACTOME_SYNTHESIS_OF_DNA	36	92	16561	2755	5.26918e-08	0.000173672	CDT1,GINS1,GINS2,MCM4,MCM5,MCM6,PCNA,POLA1,POLA2,POLD4,PRIM1,PSMA2,PSMA4,PSMA5,PSMA7,PSMB1,PSMB3,PSMB4,PSMB5,PSMB6,PSMB7,PSMC1,PSMC4,PSMC5,PSMC6,PSMD11,PSMD12,PSMD3,PSMD4,PSMD7,PSMD8,PSME4,RB1,RFC2,RPA1,UBA52
YY1	19.601	9.60493e-06	0.000453833	REACTOME_AUTODEGRADATION_OF_THE_E3_UBIQUITIN_LIGASE_COP1	24	51	16602	2755	7.71068e-08	0.000254067	ATM,PSMA2,PSMA4,PSMA5,PSMA7,PSMB1,PSMB3,PSMB4,PSMB5,PSMB6,PSMB7,PSMC1,PSMC4,PSMC5,PSMC6,PSMD11,PSMD12,PSMD3,PSMD4,PSMD7,PSMD8,PSME4,TP53,UBA52
YY1	19.601	9.60493e-06	0.000453833	REACTOME_HOST_INTERACTIONS_OF_HIV_FACTORS	46	132	16521	2755	8.13053e-08	0.00026782	AAAS,AP1G1,AP1M1,AP2B1,ARF1,BANF1,CUL5,HMGA1,NUP133,NUP188,NUP205,NUP210,NUP88,NUP93,NUPL1,PAK2,PSMA2,PSMA4,PSMA5,PSMA7,PSMB1,PSMB3,PSMB4,PSMB5,PSMB6,PSMB7,PSMC1,PSMC4,PSMC5,PSMC6,PSMD11,PSMD12,PSMD3,PSMD4,PSMD7,PSMD8,PSME4,RANBP2,RBX1,RCC1,SKP1,SLC25A4,SLC25A5,TCEB2,TPR,UBA52
YY1	19.601	9.60493e-06	0.000453833	REACTOME_RESPIRATORY_ELECTRON_TRANSPORT	32	79	16574	2755	9.34052e-08	0.000307583	COX4I1,COX5A,COX5B,COX6A1,COX7B,COX7C,COX8A,CYC1,CYCS,ETFA,ETFB,NDUFA10,NDUFA12,NDUFA3,NDUFA7,NDUFAB1,NDUFB10,NDUFB4,NDUFB7,NDUFB8,NDUFS1,NDUFS4,NDUFS5,NDUFS6,NDUFS8,NDUFV1,NDUFV2,SDHB,SDHC,SDHD,UQCRFS1,UQCRQ
YY1	19.601	9.60493e-06	0.000453833	REACTOME_APC_C_CDH1_MEDIATED_DEGRADATION_OF_CDC20_AND_OTHER_APC_C_CDH1_TARGETED_PROTEINS_IN_LATE_MITOSIS_EARLY_G1	30	72	16581	2755	9.90685e-08	0.000326134	ANAPC11,ANAPC2,ANAPC5,ANAPC7,AURKA,CDC16,PSMA2,PSMA4,PSMA5,PSMA7,PSMB1,PSMB3,PSMB4,PSMB5,PSMB6,PSMB7,PSMC1,PSMC4,PSMC5,PSMC6,PSMD11,PSMD12,PSMD3,PSMD4,PSMD7,PSMD8,PSME4,PTTG1,UBA52,UBE2E1
YY1	19.601	9.60493e-06	0.000453833	REACTOME_MITOTIC_G1_G1_S_PHASES	47	137	16516	2755	1.05197e-07	0.000346204	CCND3,CDK6,CDK7,CDT1,DYRK1A,E2F3,E2F4,HDAC1,LIN52,MCM10,MCM4,MCM5,MCM6,PCNA,POLA1,POLA2,PPP2CA,PPP2R1A,PPP2R1B,PPP2R2A,PRIM1,PSMA2,PSMA4,PSMA5,PSMA7,PSMB1,PSMB3,PSMB4,PSMB5,PSMB6,PSMB7,PSMC1,PSMC4,PSMC5,PSMC6,PSMD11,PSMD12,PSMD3,PSMD4,PSMD7,PSMD8,RB1,RBBP4,RPA1,SKP1,TYMS,UBA52
YY1	19.601	9.60493e-06	0.000453833	REACTOME_DNA_REPLICATION	60	192	16461	2755	1.29954e-07	0.000427548	AHCTF1,B9D2,BUB3,CDT1,CENPA,E2F3,GINS1,GINS2,KNTC1,MCM10,MCM4,MCM5,MCM6,MIS12,NDEL1,NSL1,NUDC,NUP133,PCNA,PMF1,POLA1,POLA2,POLD4,PPP2CA,PPP2R1A,PPP2R1B,PPP2R5D,PRIM1,PSMA2,PSMA4,PSMA5,PSMA7,PSMB1,PSMB3,PSMB4,PSMB5,PSMB6,PSMB7,PSMC1,PSMC4,PSMC5,PSMC6,PSMD11,PSMD12,PSMD3,PSMD4,PSMD7,PSMD8,PSME4,RAD21,RANBP2,RB1,RFC2,RPA1,RPS27,SEC13,SGOL2,SMC3,UBA52,ZWINT
YY1	19.601	9.60493e-06	0.000453833	KEGG_UBIQUITIN_MEDIATED_PROTEOLYSIS	47	138	16515	2755	1.35677e-07	0.00044624	ANAPC11,ANAPC2,ANAPC5,ANAPC7,CDC16,CDC34,CUL3,CUL5,CUL7,DET1,ERCC8,FANCL,FBXW8,FZR1,HERC4,ITCH,MDM2,MGRN1,PIAS1,PIAS2,PIAS4,PPIL2,RBX1,RNF7,SIAH1,SKP1,SMURF2,SOCS3,SYVN1,TCEB2,TRAF6,UBA2,UBA3,UBE2D4,UBE2E1,UBE2G1,UBE2H,UBE2I,UBE2J2,UBE2K,UBE2M,UBE2O,UBE2Z,UBE3A,UBE4B,UBR5,WWP2
YY1	19.601	9.60493e-06	0.000453833	REACTOME_APC_C_CDC20_MEDIATED_DEGRADATION_OF_MITOTIC_PROTEINS	30	73	16580	2755	1.45052e-07	0.000476931	ANAPC11,ANAPC2,ANAPC5,ANAPC7,BUB3,CDC16,PSMA2,PSMA4,PSMA5,PSMA7,PSMB1,PSMB3,PSMB4,PSMB5,PSMB6,PSMB7,PSMC1,PSMC4,PSMC5,PSMC6,PSMD11,PSMD12,PSMD3,PSMD4,PSMD7,PSMD8,PSME4,PTTG1,UBA52,UBE2E1
YY1	19.601	9.60493e-06	0.000453833	REACTOME_REGULATION_OF_MRNA_STABILITY_BY_PROTEINS_THAT_BIND_AU_RICH_ELEMENTS	33	84	16569	2755	1.50524e-07	0.000494774	DCP1A,EIF4G1,ELAVL1,EXOSC1,EXOSC2,EXOSC4,EXOSC5,EXOSC6,EXOSC9,PARN,PSMA2,PSMA4,PSMA5,PSMA7,PSMB1,PSMB3,PSMB4,PSMB5,PSMB6,PSMB7,PSMC1,PSMC4,PSMC5,PSMC6,PSMD11,PSMD12,PSMD3,PSMD4,PSMD7,PSMD8,PSME4,UBA52,XRN1
YY1	19.601	9.60493e-06	0.000453833	REACTOME_MRNA_SPLICING	40	111	16542	2755	1.70575e-07	0.000560508	CCAR1,CD2BP2,CPSF1,CPSF3,CPSF7,DDX23,DHX38,DHX9,EFTUD2,FUS,HNRNPA0,HNRNPA2B1,HNRNPC,HNRNPK,HNRNPR,HNRNPU,HNRNPUL1,NCBP2,NUDT21,PAPOLA,PCF11,POLR2D,POLR2E,POLR2H,POLR2L,PRPF6,PRPF8,PTBP1,RBM5,RBM8A,SF3A1,SF3B1,SF3B3,SF3B5,SNRNP200,SNRNP40,SNRPA1,SNRPF,U2AF1,YBX1
YY1	19.601	9.60493e-06	0.000453833	REACTOME_M_G1_TRANSITION	32	81	16572	2755	1.90291e-07	0.000625107	CDT1,E2F3,MCM10,MCM4,MCM5,MCM6,POLA1,POLA2,PRIM1,PSMA2,PSMA4,PSMA5,PSMA7,PSMB1,PSMB3,PSMB4,PSMB5,PSMB6,PSMB7,PSMC1,PSMC4,PSMC5,PSMC6,PSMD11,PSMD12,PSMD3,PSMD4,PSMD7,PSMD8,PSME4,RPA1,UBA52
YY1	19.601	9.60493e-06	0.000453833	cell cycle checkpoint (GO:0003009)	48	144	16509	2755	2.18092e-07	0.000716215	ANAPC11,ANAPC2,ANAPC5,ANAPC7,ATM,ATR,ATRIP,BUB3,CDC16,CDC25C,ERCC2,ERCC3,FANCG,HUS1,MCM10,MCM4,MCM5,MCM6,MDM2,PSMA2,PSMA4,PSMA5,PSMA7,PSMB1,PSMB3,PSMB4,PSMB5,PSMB6,PSMB7,PSMC1,PSMC4,PSMC5,PSMC6,PSMD11,PSMD12,PSMD3,PSMD4,PSMD7,PSMD8,PSME4,RB1,RFC2,RPA1,TP53,UBA52,UBC,UBE2E1,XPC
YY1	19.601	9.60493e-06	0.000453833	RNA splicing (GO:0060501)	53	165	16488	2755	2.30297e-07	0.000756064	BCAS2,CCAR1,CD2BP2,CPSF1,CPSF3,CPSF7,DDX23,DDX47,DHX15,DHX38,DHX9,EFTUD2,FUS,HNRNPA0,HNRNPA2B1,HNRNPC,HNRNPK,HNRNPR,HNRNPU,HNRNPUL1,LUC7L3,NCBP2,NUDT21,PAPOLA,PCF11,PDCD7,POLR2D,POLR2E,POLR2H,POLR2L,PPAN,PRPF3,PRPF4B,PRPF8,PTBP1,RBM5,RBM8A,RP9,SF3A1,SF3B1,SF3B3,SF3B5,SFPQ,SMNDC1,SNRNP200,SNRNP40,SNRPA1,SNRPF,SYNCRIP,U2AF1,USP39,YBX1,ZRSR2
YY1	19.601	9.60493e-06	0.000453833	REACTOME_P53_DEPENDENT_G1_DNA_DAMAGE_RESPONSE	25	57	16596	2755	2.63844e-07	0.000865937	ATM,MDM2,PSMA2,PSMA4,PSMA5,PSMA7,PSMB1,PSMB3,PSMB4,PSMB5,PSMB6,PSMB7,PSMC1,PSMC4,PSMC5,PSMC6,PSMD11,PSMD12,PSMD3,PSMD4,PSMD7,PSMD8,PSME4,TP53,UBA52
YY1	19.601	9.60493e-06	0.000453833	REACTOME_AUTODEGRADATION_OF_CDH1_BY_CDH1_APC_C	27	64	16589	2755	2.72324e-07	0.000893495	ANAPC11,ANAPC2,ANAPC5,ANAPC7,CDC16,PSMA2,PSMA4,PSMA5,PSMA7,PSMB1,PSMB3,PSMB4,PSMB5,PSMB6,PSMB7,PSMC1,PSMC4,PSMC5,PSMC6,PSMD11,PSMD12,PSMD3,PSMD4,PSMD7,PSMD8,UBA52,UBE2E1
YY1	19.601	9.60493e-06	0.000453833	REACTOME_TCA_CYCLE_AND_RESPIRATORY_ELECTRON_TRANSPORT	47	141	16512	2755	2.84579e-07	0.00093342	ACO2,ATP5A1,ATP5B,ATP5C1,ATP5D,ATP5I,ATP5J2,COX4I1,COX5A,COX5B,COX6A1,COX7B,COX7C,COX8A,CYC1,CYCS,ETFA,ETFB,FH,IDH1,IDH3B,IDH3G,LDHA,NDUFA10,NDUFA12,NDUFA3,NDUFA7,NDUFAB1,NDUFB10,NDUFB4,NDUFB7,NDUFB8,NDUFS1,NDUFS4,NDUFS5,NDUFS6,NDUFS8,NDUFV1,NDUFV2,PDHB,SDHB,SDHC,SDHD,SUCLG2,UCP2,UQCRFS1,UQCRQ
YY1	19.601	9.60493e-06	0.000453833	REACTOME_P53_INDEPENDENT_G1_S_DNA_DAMAGE_CHECKPOINT	23	51	16602	2755	3.69621e-07	0.00121199	ATM,PSMA2,PSMA4,PSMA5,PSMA7,PSMB1,PSMB3,PSMB4,PSMB5,PSMB6,PSMB7,PSMC1,PSMC4,PSMC5,PSMC6,PSMD11,PSMD12,PSMD3,PSMD4,PSMD7,PSMD8,PSME4,UBA52
YY1	19.601	9.60493e-06	0.000453833	REACTOME_SCF_BETA_TRCP_MEDIATED_DEGRADATION_OF_EMI1	23	51	16602	2755	3.69621e-07	0.00121199	PSMA2,PSMA4,PSMA5,PSMA7,PSMB1,PSMB3,PSMB4,PSMB5,PSMB6,PSMB7,PSMC1,PSMC4,PSMC5,PSMC6,PSMD11,PSMD12,PSMD3,PSMD4,PSMD7,PSMD8,PSME4,SKP1,UBA52
YY1	19.601	9.60493e-06	0.000453833	REACTOME_ASSEMBLY_OF_THE_PRE_REPLICATIVE_COMPLEX	27	65	16588	2755	4.03249e-07	0.00132145	CDT1,E2F3,MCM4,MCM5,MCM6,PSMA2,PSMA4,PSMA5,PSMA7,PSMB1,PSMB3,PSMB4,PSMB5,PSMB6,PSMB7,PSMC1,PSMC4,PSMC5,PSMC6,PSMD11,PSMD12,PSMD3,PSMD4,PSMD7,PSMD8,PSME4,UBA52
YY1	19.601	9.60493e-06	0.000453833	REACTOME_MITOTIC_M_M_G1_PHASES	54	172	16481	2755	4.19139e-07	0.0013731	AHCTF1,B9D2,BUB3,CDT1,CENPA,E2F3,KNTC1,MCM10,MCM4,MCM5,MCM6,MIS12,NDEL1,NSL1,NUDC,NUP133,PMF1,POLA1,POLA2,PPP2CA,PPP2R1A,PPP2R1B,PPP2R5D,PRIM1,PSMA2,PSMA4,PSMA5,PSMA7,PSMB1,PSMB3,PSMB4,PSMB5,PSMB6,PSMB7,PSMC1,PSMC4,PSMC5,PSMC6,PSMD11,PSMD12,PSMD3,PSMD4,PSMD7,PSMD8,PSME4,RAD21,RANBP2,RPA1,RPS27,SEC13,SGOL2,SMC3,UBA52,ZWINT
YY1	19.601	9.60493e-06	0.000453833	KEGG_PROTEASOME	22	48	16605	2755	4.29906e-07	0.00140794	POMP,PSMA2,PSMA4,PSMA5,PSMA7,PSMB1,PSMB3,PSMB4,PSMB5,PSMB6,PSMB7,PSMC1,PSMC4,PSMC5,PSMC6,PSMD11,PSMD12,PSMD3,PSMD4,PSMD7,PSMD8,PSME4
YY1	19.601	9.60493e-06	0.000453833	REACTOME_CDK_MEDIATED_PHOSPHORYLATION_AND_REMOVAL_OF_CDC6	22	48	16605	2755	4.29906e-07	0.00140794	PSMA2,PSMA4,PSMA5,PSMA7,PSMB1,PSMB3,PSMB4,PSMB5,PSMB6,PSMB7,PSMC1,PSMC4,PSMC5,PSMC6,PSMD11,PSMD12,PSMD3,PSMD4,PSMD7,PSMD8,PSME4,UBA52
YY1	19.601	9.60493e-06	0.000453833	KEGG_HUNTINGTONS_DISEASE	57	185	16468	2755	4.32217e-07	0.00141465	AP2B1,ATP5A1,ATP5B,ATP5C1,ATP5D,BAX,CASP9,COX4I1,COX5A,COX5B,COX6A1,COX7B,COX7C,COX8A,CREB3,CREBBP,CYC1,CYCS,DCTN1,DCTN2,DCTN4,DNAL1,EP300,HDAC1,HTT,IFT57,ITPR1,NDUFA10,NDUFA3,NDUFA7,NDUFAB1,NDUFB10,NDUFB4,NDUFB7,NDUFB8,NDUFS1,NDUFS4,NDUFS5,NDUFS6,NDUFS8,NDUFV1,NDUFV2,NRF1,POLR2D,POLR2E,POLR2H,POLR2L,SDHB,SDHC,SDHD,SLC25A4,SLC25A5,TAF4,TBP,TP53,UQCRFS1,UQCRQ
YY1	19.601	9.60493e-06	0.000453833	KEGG_OXIDATIVE_PHOSPHORYLATION	45	135	16518	2755	4.84631e-07	0.00158571	ATP5A1,ATP5B,ATP5C1,ATP5D,ATP5I,ATP5J2,ATP6AP1,ATP6V0A1,ATP6V0A2,ATP6V0C,ATP6V0E2,ATP6V1C1,ATP6V1E2,COX10,COX4I1,COX5A,COX5B,COX6A1,COX7B,COX7C,COX8A,CYC1,LHPP,NDUFA10,NDUFA3,NDUFA7,NDUFAB1,NDUFB10,NDUFB4,NDUFB7,NDUFB8,NDUFS1,NDUFS4,NDUFS5,NDUFS6,NDUFS8,NDUFV1,NDUFV2,PPA2,SDHB,SDHC,SDHD,TCIRG1,UQCRFS1,UQCRQ
YY1	19.601	9.60493e-06	0.000453833	REACTOME_CELL_CYCLE_CHECKPOINTS	42	124	16529	2755	6.57524e-07	0.00215076	ANAPC11,ANAPC2,ANAPC5,ANAPC7,ATM,ATR,ATRIP,BUB3,CDC16,CDC25C,HUS1,MCM10,MCM4,MCM5,MCM6,MDM2,PSMA2,PSMA4,PSMA5,PSMA7,PSMB1,PSMB3,PSMB4,PSMB5,PSMB6,PSMB7,PSMC1,PSMC4,PSMC5,PSMC6,PSMD11,PSMD12,PSMD3,PSMD4,PSMD7,PSMD8,PSME4,RFC2,RPA1,TP53,UBA52,UBE2E1
YY1	19.601	9.60493e-06	0.000453833	REACTOME_REGULATION_OF_MITOTIC_CELL_CYCLE	32	85	16568	2755	7.16333e-07	0.00234241	ANAPC11,ANAPC2,ANAPC5,ANAPC7,AURKA,BUB3,CDC16,PSMA2,PSMA4,PSMA5,PSMA7,PSMB1,PSMB3,PSMB4,PSMB5,PSMB6,PSMB7,PSMC1,PSMC4,PSMC5,PSMC6,PSMD11,PSMD12,PSMD3,PSMD4,PSMD7,PSMD8,PSME4,PTTG1,SKP1,UBA52,UBE2E1
YY1	19.601	9.60493e-06	0.000453833	REACTOME_ORC1_REMOVAL_FROM_CHROMATIN	27	67	16586	2755	8.55008e-07	0.00279502	CDT1,MCM4,MCM5,MCM6,PSMA2,PSMA4,PSMA5,PSMA7,PSMB1,PSMB3,PSMB4,PSMB5,PSMB6,PSMB7,PSMC1,PSMC4,PSMC5,PSMC6,PSMD11,PSMD12,PSMD3,PSMD4,PSMD7,PSMD8,PSME4,RB1,UBA52
YY1	19.601	9.60493e-06	0.000453833	REACTOME_S_PHASE	38	109	16544	2755	8.70541e-07	0.00284493	CDK7,CDT1,GINS1,GINS2,MCM4,MCM5,MCM6,PCNA,POLA1,POLA2,POLD4,PRIM1,PSMA2,PSMA4,PSMA5,PSMA7,PSMB1,PSMB3,PSMB4,PSMB5,PSMB6,PSMB7,PSMC1,PSMC4,PSMC5,PSMC6,PSMD11,PSMD12,PSMD3,PSMD4,PSMD7,PSMD8,PSME4,RB1,RFC2,RPA1,SKP1,UBA52
YY1	19.601	9.60493e-06	0.000453833	REACTOME_DESTABILIZATION_OF_MRNA_BY_AUF1_HNRNP_D0	23	53	16600	2755	8.92935e-07	0.00291722	EIF4G1,PSMA2,PSMA4,PSMA5,PSMA7,PSMB1,PSMB3,PSMB4,PSMB5,PSMB6,PSMB7,PSMC1,PSMC4,PSMC5,PSMC6,PSMD11,PSMD12,PSMD3,PSMD4,PSMD7,PSMD8,PSME4,UBA52
YY1	19.601	9.60493e-06	0.000453833	REACTOME_ACTIVATION_OF_NF_KAPPAB_IN_B_CELLS	26	64	16589	2755	1.06848e-06	0.00348967	NFKBIA,NFKBIB,PSMA2,PSMA4,PSMA5,PSMA7,PSMB1,PSMB3,PSMB4,PSMB5,PSMB6,PSMB7,PSMC1,PSMC4,PSMC5,PSMC6,PSMD11,PSMD12,PSMD3,PSMD4,PSMD7,PSMD8,PSME4,RELA,SKP1,UBA52
YY1	19.601	9.60493e-06	0.000453833	anaphase-promoting complex-dependent proteasomal ubiquitin-dependent protein catabolic process (GO:0000730)	34	94	16559	2755	1.07054e-06	0.00349532	ANAPC11,ANAPC2,ANAPC5,ANAPC7,AURKA,BUB3,CDC16,FZR1,PSMA2,PSMA4,PSMA5,PSMA7,PSMB1,PSMB3,PSMB4,PSMB5,PSMB6,PSMB7,PSMC1,PSMC4,PSMC5,PSMC6,PSMD11,PSMD12,PSMD3,PSMD4,PSMD7,PSMD8,PSME4,PTTG1,SKP1,UBA52,UBC,UBE2E1
YY1	19.601	9.60493e-06	0.000453833	REACTOME_ANTIGEN_PROCESSING_UBIQUITINATION_PROTEASOME_DEGRADATION	62	212	16441	2755	1.13783e-06	0.00371389	ANAPC11,ANAPC2,ANAPC5,ANAPC7,ARIH2,ASB6,CDC16,CDC34,CUL3,CUL5,CUL7,DET1,DZIP3,FBXW8,GAN,HECTD3,KLHL20,LRSAM1,PSMA2,PSMA4,PSMA5,PSMA7,PSMB1,PSMB3,PSMB4,PSMB5,PSMB6,PSMB7,PSMC1,PSMC4,PSMC5,PSMC6,PSMD11,PSMD12,PSMD3,PSMD4,PSMD7,PSMD8,PSME4,RBX1,RNF123,SKP1,SMURF2,SOCS3,TCEB2,TMEM189-UBE2V1,TPP2,TRIM63,UBA2,UBA3,UBA52,UBE2D4,UBE2E1,UBE2G1,UBE2H,UBE2J2,UBE2K,UBE2M,UBE2O,UBE2Z,UBE3A,UBR4
YY1	19.601	9.60493e-06	0.000453833	REACTOME_ER_PHAGOSOME_PATHWAY	25	61	16592	2755	1.3299e-06	0.00433948	PSMA2,PSMA4,PSMA5,PSMA7,PSMB1,PSMB3,PSMB4,PSMB5,PSMB6,PSMB7,PSMC1,PSMC4,PSMC5,PSMC6,PSMD11,PSMD12,PSMD3,PSMD4,PSMD7,PSMD8,PSME4,SEC61G,TAP1,TAP2,UBA52
YY1	19.601	9.60493e-06	0.000453833	negative regulation of ubiquitin-protein ligase activity involved in mitotic cell cycle (GO:0032024)	30	80	16573	2755	1.6169e-06	0.00527433	ANAPC11,ANAPC2,ANAPC5,ANAPC7,BUB3,CDC16,FZR1,PSMA2,PSMA4,PSMA5,PSMA7,PSMB1,PSMB3,PSMB4,PSMB5,PSMB6,PSMB7,PSMC1,PSMC4,PSMC5,PSMC6,PSMD11,PSMD12,PSMD3,PSMD4,PSMD7,PSMD8,UBA52,UBC,UBE2E1
YY1	19.601	9.60493e-06	0.000453833	REACTOME_REGULATION_OF_APOPTOSIS	24	58	16595	2755	1.64763e-06	0.00537292	CASP9,PAK2,PSMA2,PSMA4,PSMA5,PSMA7,PSMB1,PSMB3,PSMB4,PSMB5,PSMB6,PSMB7,PSMC1,PSMC4,PSMC5,PSMC6,PSMD11,PSMD12,PSMD3,PSMD4,PSMD7,PSMD8,PSME4,UBA52
YY1	19.601	9.60493e-06	0.000453833	REACTOME_G1_S_TRANSITION	38	112	16541	2755	1.90357e-06	0.00620564	CDK7,CDT1,MCM10,MCM4,MCM5,MCM6,PCNA,POLA1,POLA2,PPP2CA,PPP2R1A,PPP2R1B,PRIM1,PSMA2,PSMA4,PSMA5,PSMA7,PSMB1,PSMB3,PSMB4,PSMB5,PSMB6,PSMB7,PSMC1,PSMC4,PSMC5,PSMC6,PSMD11,PSMD12,PSMD3,PSMD4,PSMD7,PSMD8,RB1,RPA1,SKP1,TYMS,UBA52
YY1	19.601	9.60493e-06	0.000453833	REACTOME_CROSS_PRESENTATION_OF_SOLUBLE_EXOGENOUS_ANTIGENS_ENDOSOMES	21	48	16605	2755	1.97194e-06	0.00642654	PSMA2,PSMA4,PSMA5,PSMA7,PSMB1,PSMB3,PSMB4,PSMB5,PSMB6,PSMB7,PSMC1,PSMC4,PSMC5,PSMC6,PSMD11,PSMD12,PSMD3,PSMD4,PSMD7,PSMD8,PSME4
YY1	19.601	9.60493e-06	0.000453833	REACTOME_DOWNSTREAM_SIGNALING_EVENTS_OF_B_CELL_RECEPTOR_BCR	34	97	16556	2755	2.49366e-06	0.00812436	CASP9,GSK3A,HRAS,KRAS,MAPKAP1,MDM2,NFKBIA,NFKBIB,PSMA2,PSMA4,PSMA5,PSMA7,PSMB1,PSMB3,PSMB4,PSMB5,PSMB6,PSMB7,PSMC1,PSMC4,PSMC5,PSMC6,PSMD11,PSMD12,PSMD3,PSMD4,PSMD7,PSMD8,PSME4,RELA,RICTOR,RPS6KB2,SKP1,UBA52
YY1	19.601	9.60493e-06	0.000453833	REACTOME_CDT1_ASSOCIATION_WITH_THE_CDC6_ORC_ORIGIN_COMPLEX	23	56	16597	2755	2.99833e-06	0.00976556	CDT1,PSMA2,PSMA4,PSMA5,PSMA7,PSMB1,PSMB3,PSMB4,PSMB5,PSMB6,PSMB7,PSMC1,PSMC4,PSMC5,PSMC6,PSMD11,PSMD12,PSMD3,PSMD4,PSMD7,PSMD8,PSME4,UBA52
YY1	19.601	9.60493e-06	0.000453833	REACTOME_REGULATION_OF_ORNITHINE_DECARBOXYLASE_ODC	21	49	16604	2755	3.0216e-06	0.00983834	PSMA2,PSMA4,PSMA5,PSMA7,PSMB1,PSMB3,PSMB4,PSMB5,PSMB6,PSMB7,PSMC1,PSMC4,PSMC5,PSMC6,PSMD11,PSMD12,PSMD3,PSMD4,PSMD7,PSMD8,PSME4
YY1	19.601	9.60493e-06	0.000453833	positive regulation of ubiquitin-protein ligase activity involved in mitotic cell cycle (GO:0045766)	31	86	16567	2755	3.10725e-06	0.0101141	ANAPC11,ANAPC2,ANAPC5,ANAPC7,CDC16,FZR1,PSMA2,PSMA4,PSMA5,PSMA7,PSMB1,PSMB3,PSMB4,PSMB5,PSMB6,PSMB7,PSMC1,PSMC4,PSMC5,PSMC6,PSMD11,PSMD12,PSMD3,PSMD4,PSMD7,PSMD8,PSME4,SKP1,UBA52,UBC,UBE2E1
YY1	19.601	9.60493e-06	0.000453833	regulation of ubiquitin-protein ligase activity involved in mitotic cell cycle (GO:0051561)	32	90	16563	2755	3.19079e-06	0.0103828	ANAPC11,ANAPC2,ANAPC5,ANAPC7,BUB3,CDC16,FZR1,PSMA2,PSMA4,PSMA5,PSMA7,PSMB1,PSMB3,PSMB4,PSMB5,PSMB6,PSMB7,PSMC1,PSMC4,PSMC5,PSMC6,PSMD11,PSMD12,PSMD3,PSMD4,PSMD7,PSMD8,PSME4,SKP1,UBA52,UBC,UBE2E1
YY1	19.601	9.60493e-06	0.000453833	REACTOME_CLASS_I_MHC_MEDIATED_ANTIGEN_PROCESSING_PRESENTATION	69	251	16402	2755	3.78509e-06	0.0123129	ANAPC11,ANAPC2,ANAPC5,ANAPC7,ARIH2,ASB6,CDC16,CDC34,CUL3,CUL5,CUL7,DET1,DZIP3,ERAP1,FBXW8,GAN,HECTD3,KLHL20,LRSAM1,PSMA2,PSMA4,PSMA5,PSMA7,PSMB1,PSMB3,PSMB4,PSMB5,PSMB6,PSMB7,PSMC1,PSMC4,PSMC5,PSMC6,PSMD11,PSMD12,PSMD3,PSMD4,PSMD7,PSMD8,PSME4,RBX1,RNF123,SEC13,SEC23A,SEC24C,SEC61G,SKP1,SMURF2,SOCS3,TAP1,TAP2,TCEB2,TMEM189-UBE2V1,TPP2,TRIM63,UBA2,UBA3,UBA52,UBE2D4,UBE2E1,UBE2G1,UBE2H,UBE2J2,UBE2K,…
YY1	19.601	9.60493e-06	0.000453833	S phase of mitotic cell cycle (GO:0060678)	41	128	16525	2755	4.51629e-06	0.014687	CDK7,CDT1,FZR1,GINS1,GINS2,MCM4,MCM5,MCM6,PCNA,POLA1,POLA2,POLD4,PRIM1,PSMA2,PSMA4,PSMA5,PSMA7,PSMB1,PSMB3,PSMB4,PSMB5,PSMB6,PSMB7,PSMC1,PSMC4,PSMC5,PSMC6,PSMD11,PSMD12,PSMD3,PSMD4,PSMD7,PSMD8,PSME4,RB1,RFC1,RFC2,RPA1,SKP1,UBA52,UBC
YY1	19.601	9.60493e-06	0.000453833	REACTOME_NONSENSE_MEDIATED_DECAY_ENHANCED_BY_THE_EXON_JUNCTION_COMPLEX	52	176	16477	2755	5.0995e-06	0.0165785	CASC3,EIF4G1,FAU,GSPT2,NCBP2,PPP2CA,PPP2R1A,PPP2R2A,RBM8A,RPL10A,RPL12,RPL13,RPL13A,RPL14,RPL17,RPL18,RPL18A,RPL19,RPL23,RPL24,RPL27,RPL28,RPL29,RPL32,RPL34,RPL35,RPL36,RPL36A,RPL37,RPL38,RPL39,RPL41,RPL5,RPL7A,RPLP2,RPS10,RPS11,RPS13,RPS15,RPS15A,RPS16,RPS24,RPS27,RPS28,RPS3,RPS3A,RPS6,RPS7,RPS9,SMG5,SMG6,UBA52
YY1	19.601	9.60493e-06	0.000453833	REACTOME_DNA_REPAIR	37	112	16541	2755	5.21422e-06	0.0169462	ALKBH2,APEX1,ATM,ATR,BRCA2,CDK7,ERCC2,ERCC3,ERCC8,FANCA,FANCF,FANCG,FANCL,GTF2H3,MBD4,MUTYH,NTHL1,PCNA,POLB,POLD4,POLR2D,POLR2E,POLR2H,POLR2L,PRKDC,RAD51,REV1,REV3L,RFC2,RPA1,TP53BP1,UBA52,UBE2T,XAB2,XPA,XPC,XRCC6
YY1	19.601	9.60493e-06	0.000453833	REACTOME_LATE_PHASE_OF_HIV_LIFE_CYCLE	35	104	16549	2755	5.44702e-06	0.0176974	AAAS,CCNT2,CDK7,ELL,ERCC2,ERCC3,GTF2E2,GTF2H3,NCBP2,NMT1,NUP133,NUP188,NUP205,NUP210,NUP88,NUP93,NUPL1,POLR2D,POLR2E,POLR2H,POLR2L,RANBP2,RCC1,SSRP1,SUPT4H1,SUPT5H,TAF1,TAF11,TAF13,TAF4,TBP,TCEB2,TPR,UBA52,VPS28
YY1	19.601	9.60493e-06	0.000453833	M/G1 transition of mitotic cell cycle (GO:0010740)	32	93	16560	2755	7.23894e-06	0.0235048	CDT1,MCM10,MCM4,MCM5,MCM6,POLA1,POLA2,PRIM1,PSMA2,PSMA4,PSMA5,PSMA7,PSMB1,PSMB3,PSMB4,PSMB5,PSMB6,PSMB7,PSMC1,PSMC4,PSMC5,PSMC6,PSMD11,PSMD12,PSMD3,PSMD4,PSMD7,PSMD8,PSME4,RPA1,UBA52,UBC
YY1	19.601	9.60493e-06	0.000453833	REACTOME_SIGNALING_BY_THE_B_CELL_RECEPTOR_BCR	40	126	16527	2755	7.36379e-06	0.0239029	CASP9,GRB2,GSK3A,HRAS,KRAS,LYN,MAPKAP1,MDM2,NFKBIA,NFKBIB,ORAI1,PIK3R1,PSMA2,PSMA4,PSMA5,PSMA7,PSMB1,PSMB3,PSMB4,PSMB5,PSMB6,PSMB7,PSMC1,PSMC4,PSMC5,PSMC6,PSMD11,PSMD12,PSMD3,PSMD4,PSMD7,PSMD8,PSME4,RELA,RICTOR,RPS6KB2,SKP1,SYK,UBA52,VAV1
YY1	19.601	9.60493e-06	0.000453833	PID_HDAC_CLASSI_PATHWAY	25	66	16587	2755	7.71487e-06	0.0250348	CHD4,CREBBP,EP300,HDAC1,HDAC4,HDAC5,MBD3,NCOR1,NFKBIA,NR2C1,PRMT5,RANBP2,RBBP4,RELA,SAP18,SIN3B,SIRT1,SIRT2,SIRT3,SIRT6,SMG5,TFCP2,UBE2I,WDR77,ZFPM1
YY1	19.601	9.60493e-06	0.000453833	KEGG_RNA_DEGRADATION	23	59	16594	2755	8.9541e-06	0.0290471	CNOT1,CNOT3,CNOT4,CNOT6,DCP1A,DCP1B,DDX6,EXOSC1,EXOSC10,EXOSC2,EXOSC4,EXOSC5,EXOSC6,EXOSC9,HSPA9,LSM7,PAPOLA,PARN,PNPT1,SKIV2L,WDR61,XRN1,XRN2
YY1	19.601	9.60493e-06	0.000453833	REACTOME_INFLUENZA_LIFE_CYCLE	57	203	16450	2755	1.12952e-05	0.0366302	AAAS,FAU,GRSF1,NUP133,NUP188,NUP205,NUP210,NUP88,NUP93,NUPL1,POLR2D,POLR2E,POLR2H,POLR2L,RANBP2,RPL10A,RPL12,RPL13,RPL13A,RPL14,RPL17,RPL18,RPL18A,RPL19,RPL23,RPL24,RPL27,RPL28,RPL29,RPL32,RPL34,RPL35,RPL36,RPL36A,RPL37,RPL38,RPL39,RPL41,RPL5,RPL7A,RPLP2,RPS10,RPS11,RPS13,RPS15,RPS15A,RPS16,RPS24,RPS27,RPS28,RPS3,RPS3A,RPS6,RPS7,RPS9,TPR,UBA52
YY1	19.601	9.60493e-06	0.000453833	REACTOME_SCFSKP2_MEDIATED_DEGRADATION_OF_P27_P21	22	56	16597	2755	1.13358e-05	0.0367507	PSMA2,PSMA4,PSMA5,PSMA7,PSMB1,PSMB3,PSMB4,PSMB5,PSMB6,PSMB7,PSMC1,PSMC4,PSMC5,PSMC6,PSMD11,PSMD12,PSMD3,PSMD4,PSMD7,PSMD8,SKP1,UBA52
YY1	19.601	9.60493e-06	0.000453833	BIOCARTA_P53HYPOXIA_PATHWAY	12	23	16630	2755	1.48723e-05	0.0482013	ATM,BAX,CSNK1A1,CSNK1D,EP300,HIC1,HIF1A,MDM2,NFKBIB,RPA1,TAF1,TP53
YY1	19.601	9.60493e-06	0.000453833	intra-Golgi vesicle-mediated transport (GO:0009311)	7	10	16643	2755	1.82356e-05	0.0590834	COPB2,COPE,COPZ1,GOSR1,NAPA,NAPG,STX16
YY1	19.601	9.60493e-06	0.000453833	REACTOME_CYCLIN_E_ASSOCIATED_EVENTS_DURING_G1_S_TRANSITION_	24	65	16588	2755	1.87443e-05	0.0607127	CDK7,PSMA2,PSMA4,PSMA5,PSMA7,PSMB1,PSMB3,PSMB4,PSMB5,PSMB6,PSMB7,PSMC1,PSMC4,PSMC5,PSMC6,PSMD11,PSMD12,PSMD3,PSMD4,PSMD7,PSMD8,RB1,SKP1,UBA52
YY1	19.601	9.60493e-06	0.000453833	REACTOME_MITOCHONDRIAL_PROTEIN_IMPORT	22	58	16595	2755	2.24576e-05	0.0727177	ACO2,ATP5A1,ATP5B,CHCHD4,COQ2,CYC1,GFER,HSPA9,IDH3G,MTX1,PMPCA,PMPCB,SAMM50,SLC25A12,SLC25A4,TAZ,TIMM17A,TIMM22,TIMM44,TIMM8B,TOMM22,TOMM40
YY1	19.601	9.60493e-06	0.000453833	mitochondrion morphogenesis (GO:0015813)	6	8	16645	2755	2.30661e-05	0.074665	DNM1L,FIS1,MFF,NUBPL,PNPT1,SUPV3L1
YY1	19.601	9.60493e-06	0.000453833	mRNA processing (GO:0016310)	24	66	16587	2755	2.54695e-05	0.0824194	CPSF1,CPSF3,CPSF6,CPSF7,EFTUD2,HNRNPA0,HNRNPA2B1,HNRNPR,KHDRBS1,NCBP2,NUDT21,PAPOLA,PCF11,PRPF3,PRPF8,PTBP1,SF3A1,SF3B3,SFPQ,SNRPF,SON,SPOP,U2AF1,USP39
YY1	19.601	9.60493e-06	0.000453833	REACTOME_MITOCHONDRIAL_TRNA_AMINOACYLATION	11	21	16632	2755	2.76025e-05	0.0892941	EARS2,FARS2,HARS2,IARS2,KARS,LARS2,PPA2,RARS2,TARS2,WARS2,YARS2
C-Fos	17.3878	3.06371e-05	0.00133625	REACTOME_CELL_CYCLE	51	421	16232	809	5.55057e-10	1.84612e-06	ANAPC11,ANAPC5,AZI1,BRCA1,CASC5,CDC20,CDCA8,CDK1,CDK4,CENPI,CENPK,CEP192,CEP290,CEP57,CKS1B,DCTN3,E2F1,GINS1,H2AFX,HIST1H2AC,HIST1H2AD,HIST1H2BF,HIST1H2BJ,HIST1H2BK,HIST1H2BL,HIST1H2BN,HIST1H4E,HIST1H4H,HIST2H2BE,INCENP,LIN37,MCM10,MCM5,MCM8,MYC,NHP2,PCNA,PCNT,POLA1,PPP2R1A,PSMA2,PSMA3,PSMB3,PSMB6,PSMB8,PSMD4,SYCP2,TERF1,TUBB,UBE2I,ZWINT
C-Fos	17.3878	3.06371e-05	0.00133625	KEGG_SYSTEMIC_LUPUS_ERYTHEMATOSUS	24	140	16513	809	1.46155e-08	4.85964e-05	ACTN1,H2AFX,HIST1H2AC,HIST1H2AD,HIST1H2AG,HIST1H2AH,HIST1H2AK,HIST1H2AL,HIST1H2AM,HIST1H2BF,HIST1H2BJ,HIST1H2BK,HIST1H2BL,HIST1H2BN,HIST1H3A,HIST1H3D,HIST1H3H,HIST1H4E,HIST1H4H,HIST2H2BE,HIST2H2BF,HLA-DPB1,HLA-DRA,HLA-DRB1
C-Fos	17.3878	3.06371e-05	0.00133625	REACTOME_RNA_POL_I_RNA_POL_III_AND_MITOCHONDRIAL_TRANSCRIPTION	21	122	16531	809	8.90559e-08	0.000296022	ERCC2,GTF3C5,H2AFX,HIST1H2AC,HIST1H2AD,HIST1H2BF,HIST1H2BJ,HIST1H2BK,HIST1H2BL,HIST1H2BN,HIST1H3A,HIST1H3D,HIST1H3H,HIST1H4E,HIST1H4H,HIST2H2BE,POLR3A,POLR3H,POLRMT,PTRF,TFB2M
C-Fos	17.3878	3.06371e-05	0.00133625	REACTOME_CHROMOSOME_MAINTENANCE	21	122	16531	809	8.90559e-08	0.000296022	BRCA1,CASC5,CENPI,CENPK,H2AFX,HIST1H2AC,HIST1H2AD,HIST1H2BF,HIST1H2BJ,HIST1H2BK,HIST1H2BL,HIST1H2BN,HIST1H4E,HIST1H4H,HIST2H2BE,NHP2,PCNA,POLA1,SYCP2,TERF1,UBE2I
C-Fos	17.3878	3.06371e-05	0.00133625	REACTOME_MEIOTIC_RECOMBINATION	17	86	16567	809	1.27014e-07	0.00042194	BLM,BRCA1,CDK4,H2AFX,HIST1H2AC,HIST1H2AD,HIST1H2BF,HIST1H2BJ,HIST1H2BK,HIST1H2BL,HIST1H2BN,HIST1H3A,HIST1H3D,HIST1H3H,HIST1H4E,HIST1H4H,HIST2H2BE
C-Fos	17.3878	3.06371e-05	0.00133625	REACTOME_MEIOSIS	20	116	16537	809	1.62603e-07	0.000540004	BLM,BRCA1,CDK4,H2AFX,HIST1H2AC,HIST1H2AD,HIST1H2BF,HIST1H2BJ,HIST1H2BK,HIST1H2BL,HIST1H2BN,HIST1H3A,HIST1H3D,HIST1H3H,HIST1H4E,HIST1H4H,HIST2H2BE,SYCP2,TERF1,UBE2I
C-Fos	17.3878	3.06371e-05	0.00133625	REACTOME_RNA_POL_I_PROMOTER_OPENING	14	62	16591	809	1.90749e-07	0.000633286	H2AFX,HIST1H2AC,HIST1H2AD,HIST1H2BF,HIST1H2BJ,HIST1H2BK,HIST1H2BL,HIST1H2BN,HIST1H3A,HIST1H3D,HIST1H3H,HIST1H4E,HIST1H4H,HIST2H2BE
C-Fos	17.3878	3.06371e-05	0.00133625	REACTOME_DEPOSITION_OF_NEW_CENPA_CONTAINING_NUCLEOSOMES_AT_THE_CENTROMERE	14	64	16589	809	2.98594e-07	0.000991034	CASC5,CENPI,CENPK,H2AFX,HIST1H2AC,HIST1H2AD,HIST1H2BF,HIST1H2BJ,HIST1H2BK,HIST1H2BL,HIST1H2BN,HIST1H4E,HIST1H4H,HIST2H2BE
C-Fos	17.3878	3.06371e-05	0.00133625	REACTOME_PACKAGING_OF_TELOMERE_ENDS	12	48	16605	809	3.02692e-07	0.00100433	H2AFX,HIST1H2AC,HIST1H2AD,HIST1H2BF,HIST1H2BJ,HIST1H2BK,HIST1H2BL,HIST1H2BN,HIST1H4E,HIST1H4H,HIST2H2BE,TERF1
C-Fos	17.3878	3.06371e-05	0.00133625	REACTOME_MEIOTIC_SYNAPSIS	15	73	16580	809	3.24586e-07	0.00107665	BRCA1,H2AFX,HIST1H2AC,HIST1H2AD,HIST1H2BF,HIST1H2BJ,HIST1H2BK,HIST1H2BL,HIST1H2BN,HIST1H4E,HIST1H4H,HIST2H2BE,SYCP2,TERF1,UBE2I
C-Fos	17.3878	3.06371e-05	0.00133625	REACTOME_TELOMERE_MAINTENANCE	15	75	16578	809	4.80602e-07	0.00159368	H2AFX,HIST1H2AC,HIST1H2AD,HIST1H2BF,HIST1H2BJ,HIST1H2BK,HIST1H2BL,HIST1H2BN,HIST1H4E,HIST1H4H,HIST2H2BE,NHP2,PCNA,POLA1,TERF1
C-Fos	17.3878	3.06371e-05	0.00133625	mitotic cell cycle (GO:0015884)	38	344	16309	809	7.70689e-07	0.00255483	ANAPC11,ANAPC5,AZI1,CASC5,CDC20,CDCA8,CDK1,CDK4,CENPF,CENPI,CENPK,CEP192,CEP290,CEP57,CKS1B,DCTN3,E2F1,GINS1,INCENP,LIN37,MCM10,MCM5,MCM8,PCNA,PCNT,POLA1,PPP2R1A,PSMA2,PSMA3,PSMB3,PSMB6,PSMB8,PSMD4,TOP2A,TUBB,UBB,UBC,ZWINT
C-Fos	17.3878	3.06371e-05	0.00133625	REACTOME_RNA_POL_I_TRANSCRIPTION	16	89	16564	809	1.11292e-06	0.00368822	ERCC2,H2AFX,HIST1H2AC,HIST1H2AD,HIST1H2BF,HIST1H2BJ,HIST1H2BK,HIST1H2BL,HIST1H2BN,HIST1H3A,HIST1H3D,HIST1H3H,HIST1H4E,HIST1H4H,HIST2H2BE,PTRF
C-Fos	17.3878	3.06371e-05	0.00133625	REACTOME_TRANSCRIPTION	27	210	16443	809	1.20274e-06	0.00398468	ERCC2,GTF3C5,H2AFX,HIST1H2AC,HIST1H2AD,HIST1H2BF,HIST1H2BJ,HIST1H2BK,HIST1H2BL,HIST1H2BN,HIST1H3A,HIST1H3D,HIST1H3H,HIST1H4E,HIST1H4H,HIST2H2BE,LSM10,NUDT21,PABPN1,PCF11,POLR2I,POLR3A,POLR3H,POLRMT,PTRF,SNRPF,TFB2M
C-Fos	17.3878	3.06371e-05	0.00133625	resolution of meiotic recombination intermediates (GO:0051781)	4	6	16647	809	1.53984e-06	0.00509994	FANCM,STRA13,TOP2A,TOP2B
C-Fos	17.3878	3.06371e-05	0.00133625	REACTOME_CELL_CYCLE_MITOTIC	35	325	16328	809	3.50331e-06	0.0115995	ANAPC11,ANAPC5,AZI1,CASC5,CDC20,CDCA8,CDK1,CDK4,CENPI,CENPK,CEP192,CEP290,CEP57,CKS1B,DCTN3,E2F1,GINS1,INCENP,LIN37,MCM10,MCM5,MCM8,MYC,PCNA,PCNT,POLA1,PPP2R1A,PSMA2,PSMA3,PSMB3,PSMB6,PSMB8,PSMD4,TUBB,ZWINT
C-Fos	17.3878	3.06371e-05	0.00133625	KEGG_LYSOSOME	18	121	16532	809	5.73078e-06	0.0189689	AP3M2,AP4M1,ATP6AP1,ATP6V0A2,ATP6V0D1,CLTA,CTSD,GALNS,GBA,GLA,GNPTG,M6PR,MCOLN1,NAGPA,NEU1,PLA2G15,SORT1,TPP1
C-Fos	17.3878	3.06371e-05	0.00133625	REACTOME_UNFOLDED_PROTEIN_RESPONSE	14	80	16573	809	6.0118e-06	0.0198931	ATP6V0D1,C19orf10,CALR,EIF2AK3,EXOSC1,HSPA5,HYOU1,KHSRP,NFYA,SHC1,SRPR,TPP1,XBP1,YIF1A
C-Fos	17.3878	3.06371e-05	0.00133625	REACTOME_AMYLOIDS	14	83	16570	809	9.62221e-06	0.0318303	H2AFX,HIST1H2AC,HIST1H2AD,HIST1H2BF,HIST1H2BJ,HIST1H2BK,HIST1H2BL,HIST1H2BN,HIST1H3A,HIST1H3D,HIST1H3H,HIST1H4E,HIST1H4H,HIST2H2BE
C-Fos	17.3878	3.06371e-05	0.00133625	REACTOME_G1_S_TRANSITION	16	112	16541	809	2.76939e-05	0.0915838	CDK1,CKS1B,E2F1,MCM10,MCM5,MCM8,MYC,PCNA,POLA1,PPP2R1A,PSMA2,PSMA3,PSMB3,PSMB6,PSMB8,PSMD4
ZNF143	15.2913	9.25197e-05	0.00374705	REACTOME_GENERIC_TRANSCRIPTION_PATHWAY	69	352	16301	875	1.58938e-22	5.28627e-19	E2F4,KAT2A,MAML2,MAML3,MED24,PPARD,SNW1,ZFP37,ZKSCAN3,ZNF155,ZNF169,ZNF17,ZNF175,ZNF180,ZNF189,ZNF200,ZNF205,ZNF212,ZNF221,ZNF222,ZNF223,ZNF224,ZNF225,ZNF226,ZNF227,ZNF230,ZNF250,ZNF286A,ZNF30,ZNF304,ZNF331,ZNF343,ZNF354A,ZNF354B,ZNF354C,ZNF37A,ZNF394,ZNF416,ZNF417,ZNF420,ZNF425,ZNF442,ZNF445,ZNF45,ZNF460,ZNF485,ZNF500,ZNF510,ZNF517,ZNF540,ZNF544,ZNF546,ZNF547,ZNF564,ZNF566,ZNF567,ZNF569,ZNF571,Z…
ZNF143	15.2913	9.25197e-05	0.00374705	viral reproduction (GO:2000344)	38	328	16325	875	1.6041e-06	0.00533364	AP2M1,AP2S1,ARF1,B2M,BTRC,GTF2E2,GTF2H4,NMT1,NUP62,NUP93,NUP98,NUPL1,PAK2,POLR2B,PSMA2,PSMA3,PSMB1,PSMB3,PSMB8,PSMC6,PSMD4,PSMD7,PSMD8,PSME3,RPL13,RPL17,RPL36,RPL4,RPL6,RPLP2,RPS15A,RPS19,RPS4X,SSRP1,TAF1,TAF13,UBC,VPS28
ZNF143	15.2913	9.25197e-05	0.00374705	REACTOME_HIV_INFECTION	27	207	16446	875	4.09904e-06	0.0136252	AP2M1,AP2S1,ARF1,B2M,BTRC,FEN1,GTF2E2,GTF2H4,NMT1,NUP62,NUP93,NUPL1,PAK2,POLR2B,PSMA2,PSMA3,PSMB1,PSMB3,PSMB8,PSMC6,PSMD4,PSMD7,PSMD8,SSRP1,TAF1,TAF13,VPS28
ZNF143	15.2913	9.25197e-05	0.00374705	KEGG_PROTEASOME	11	48	16605	875	4.95186e-06	0.016455	PSMA2,PSMA3,PSMB1,PSMB3,PSMB8,PSMC6,PSMD4,PSMD7,PSMD8,PSME3,SHFM1
ZNF143	15.2913	9.25197e-05	0.00374705	BIOCARTA_PROTEASOME_PATHWAY	8	28	16625	875	8.18248e-06	0.0271822	PSMA2,PSMA3,PSMB1,PSMB3,PSMC6,PSMD8,RPN2,UBE3A
ZNF143	15.2913	9.25197e-05	0.00374705	REACTOME_DNA_REPLICATION	25	192	16461	875	8.78566e-06	0.0291772	CASC5,CENPH,FBXO5,FEN1,KIF20A,MCM4,PCNA,PRIM1,PSMA2,PSMA3,PSMB1,PSMB3,PSMB8,PSMC6,PSMD4,PSMD7,PSMD8,RFC2,RPA1,SEC13,SGOL2,SMC1A,STAG1,ZWILCH,ZWINT
ZNF143	15.2913	9.25197e-05	0.00374705	REACTOME_SCF_BETA_TRCP_MEDIATED_DEGRADATION_OF_EMI1	11	51	16602	875	9.75495e-06	0.0323864	BTRC,FBXO5,PSMA2,PSMA3,PSMB1,PSMB3,PSMB8,PSMC6,PSMD4,PSMD7,PSMD8
ZNF143	15.2913	9.25197e-05	0.00374705	gene expression (GO:0007265)	64	716	15937	875	1.12723e-05	0.0374129	AARS2,CNOT7,CPSF1,CSTF1,EIF3D,EIF3J,EXOSC9,GTF2E2,GTF2H4,HSPA1A,KARS,LSM3,LSM4,MAML2,MAML3,MAPK11,MED24,MTERF,PCF11,PHF5A,POLR1A,POLR2B,POLR3C,PPA2,PPARD,PSMA2,PSMA3,PSMB1,PSMB3,PSMB8,PSMC6,PSMD4,PSMD7,PSMD8,PSME3,RPL13,RPL17,RPL36,RPL4,RPL6,RPLP2,RPN2,RPS15A,RPS19,RPS4X,RRN3,SMC1A,SNAPC5,SNRNP40,SNRPA1,SNRPB,SNW1,SRP19,SRP68,SSRP1,TAF1,TAF13,TAF1B,TAF1C,TFB2M,U2AF1,UBC,VARS2,ZNF45
ZNF143	15.2913	9.25197e-05	0.00374705	mitotic cell cycle (GO:0015884)	37	344	16309	875	1.23556e-05	0.0409959	BTRC,CASC5,CDK5RAP2,CDKN2D,CENPF,CENPH,CEP152,DCTN2,E2F4,FBXO5,FEN1,KIF20A,MCM4,NUP98,PCNA,PRIM1,PSMA2,PSMA3,PSMB1,PSMB3,PSMB8,PSMC6,PSMD4,PSMD7,PSMD8,PSME3,RBL2,RFC2,RPA1,SEC13,SGOL2,SMC1A,STAG1,TUBGCP3,UBC,ZWILCH,ZWINT
ZNF143	15.2913	9.25197e-05	0.00374705	REACTOME_ER_PHAGOSOME_PATHWAY	12	61	16592	875	1.33403e-05	0.0442497	B2M,HLA-C,PSMA2,PSMA3,PSMB1,PSMB3,PSMB8,PSMC6,PSMD4,PSMD7,PSMD8,TAP2
ZNF143	15.2913	9.25197e-05	0.00374705	REACTOME_SYNTHESIS_OF_DNA	15	92	16561	875	2.16409e-05	0.0717613	FEN1,MCM4,PCNA,PRIM1,PSMA2,PSMA3,PSMB1,PSMB3,PSMB8,PSMC6,PSMD4,PSMD7,PSMD8,RFC2,RPA1
CEBPB	14.1134	0.00017272	0.00652883	RNA metabolic process (GO:0060402)	40	298	16355	616	3.40923e-13	1.13391e-09	ETF1,EXOSC7,EXOSC9,LSM4,MAGOH,PARN,PSMA1,PSMB1,PSMB4,PSMB5,PSMB8,PSMD6,PSMD8,PSMD9,RPL13A,RPL18,RPL21,RPL23,RPL24,RPL26,RPL34,RPL35A,RPL36A,RPL41,RPL6,RPL9,RPS11,RPS13,RPS20,RPS24,RPS27,RPS3A,SNRPD2,SNRPE,SNRPF,SNRPG,UBA52,UBC,YWHAB,YWHAZ
CEBPB	14.1134	0.00017272	0.00652883	viral reproduction (GO:2000344)	42	328	16325	616	4.81024e-13	1.5994e-09	KPNB1,NMT1,NUP107,NUP98,NUPL1,PARD6A,POLR2E,POLR2K,PSMA1,PSMB1,PSMB4,PSMB5,PSMB8,PSMD6,PSMD8,PSMD9,RPL13A,RPL18,RPL21,RPL23,RPL24,RPL26,RPL34,RPL35A,RPL36A,RPL41,RPL6,RPL9,RPS11,RPS13,RPS20,RPS24,RPS27,RPS3A,TAF13,TAF5,TCEA1,TCEB1,TPR,UBA52,UBC,XRCC4
CEBPB	14.1134	0.00017272	0.00652883	REACTOME_METABOLISM_OF_RNA	42	330	16323	616	5.9365e-13	1.97329e-09	ETF1,EXOSC7,EXOSC9,LSM4,MAGOH,NUP107,NUPL1,PARN,PSMA1,PSMB1,PSMB4,PSMB5,PSMB8,PSMD6,PSMD8,PSMD9,RPL13A,RPL18,RPL21,RPL23,RPL24,RPL26,RPL34,RPL35A,RPL36A,RPL41,RPL6,RPL9,RPS11,RPS13,RPS20,RPS24,RPS27,RPS3A,SNRPD2,SNRPE,SNRPF,SNRPG,TPR,UBA52,YWHAB,YWHAZ
CEBPB	14.1134	0.00017272	0.00652883	KEGG_RIBOSOME	20	88	16565	616	5.93374e-12	1.97178e-08	RPL13A,RPL18,RPL21,RPL23,RPL24,RPL26,RPL34,RPL35A,RPL36A,RPL41,RPL6,RPL9,RPS11,RPS13,RPS20,RPS24,RPS27,RPS3A,RSL24D1,UBA52
CEBPB	14.1134	0.00017272	0.00652883	gene expression (GO:0007265)	65	716	15937	616	6.24881e-12	2.07585e-08	AARS,CD2BP2,EIF2S1,EIF2S2,EIF2S3,EIF3D,ETF1,EXOSC7,EXOSC9,GARS,HNRNPA1,IARS,LSM4,MAGOH,MED30,MED8,NARS,NRBP1,PABPN1,PARN,PCBP1,POLR2E,POLR2K,POLR3GL,PSMA1,PSMB1,PSMB4,PSMB5,PSMB8,PSMD6,PSMD8,PSMD9,RPL13A,RPL18,RPL21,RPL23,RPL24,RPL26,RPL34,RPL35A,RPL36A,RPL41,RPL6,RPL9,RPS11,RPS13,RPS20,RPS24,RPS27,RPS3A,SF3B5,SMC1A,SNAPC5,SNRPD2,SNRPE,SNRPF,SNRPG,TAF13,TAF5,TCEA1,TCEB1,UBA52,UBC,YWHAB,YWHAZ
CEBPB	14.1134	0.00017272	0.00652883	mRNA metabolic process (GO:0016264)	36	274	16379	616	8.78967e-12	2.91905e-08	ETF1,EXOSC7,EXOSC9,LSM4,MAGOH,PARN,PSMA1,PSMB1,PSMB4,PSMB5,PSMB8,PSMD6,PSMD8,PSMD9,RPL13A,RPL18,RPL21,RPL23,RPL24,RPL26,RPL34,RPL35A,RPL36A,RPL41,RPL6,RPL9,RPS11,RPS13,RPS20,RPS24,RPS27,RPS3A,UBA52,UBC,YWHAB,YWHAZ
CEBPB	14.1134	0.00017272	0.00652883	viral infectious cycle (GO:2000343)	21	107	16546	616	4.41503e-11	1.46579e-07	KPNB1,PABPN1,RPL13A,RPL18,RPL21,RPL23,RPL24,RPL26,RPL34,RPL35A,RPL36A,RPL41,RPL6,RPL9,RPS11,RPS13,RPS20,RPS24,RPS27,RPS3A,UBA52
CEBPB	14.1134	0.00017272	0.00652883	translational termination (GO:0090050)	20	100	16553	616	8.02776e-11	2.66441e-07	ETF1,RPL13A,RPL18,RPL21,RPL23,RPL24,RPL26,RPL34,RPL35A,RPL36A,RPL41,RPL6,RPL9,RPS11,RPS13,RPS20,RPS24,RPS27,RPS3A,UBA52
CEBPB	14.1134	0.00017272	0.00652883	REACTOME_METABOLISM_OF_MRNA	35	284	16369	616	1.05415e-10	3.49768e-07	ETF1,EXOSC7,EXOSC9,LSM4,MAGOH,PARN,PSMA1,PSMB1,PSMB4,PSMB5,PSMB8,PSMD6,PSMD8,PSMD9,RPL13A,RPL18,RPL21,RPL23,RPL24,RPL26,RPL34,RPL35A,RPL36A,RPL41,RPL6,RPL9,RPS11,RPS13,RPS20,RPS24,RPS27,RPS3A,UBA52,YWHAB,YWHAZ
CEBPB	14.1134	0.00017272	0.00652883	translational initiation (GO:0090037)	23	139	16514	616	2.70487e-10	8.97204e-07	EIF2S1,EIF2S2,EIF2S3,EIF3D,RPL13A,RPL18,RPL21,RPL23,RPL24,RPL26,RPL34,RPL35A,RPL36A,RPL41,RPL6,RPL9,RPS11,RPS13,RPS20,RPS24,RPS27,RPS3A,UBA52
CEBPB	14.1134	0.00017272	0.00652883	nuclear-transcribed mRNA catabolic process, nonsense-mediated decay (GO:0032725)	22	128	16525	616	2.79935e-10	9.28264e-07	ETF1,MAGOH,PARN,RPL13A,RPL18,RPL21,RPL23,RPL24,RPL26,RPL34,RPL35A,RPL36A,RPL41,RPL6,RPL9,RPS11,RPS13,RPS20,RPS24,RPS27,RPS3A,UBA52
CEBPB	14.1134	0.00017272	0.00652883	viral transcription (GO:2000352)	19	98	16555	616	3.8971e-10	1.29189e-06	RPL13A,RPL18,RPL21,RPL23,RPL24,RPL26,RPL34,RPL35A,RPL36A,RPL41,RPL6,RPL9,RPS11,RPS13,RPS20,RPS24,RPS27,RPS3A,UBA52
CEBPB	14.1134	0.00017272	0.00652883	cellular protein metabolic process (GO:0006260)	42	404	16249	616	4.71356e-10	1.56208e-06	ALG10,ALG3,CANX,CCT4,DAD1,DNAJC19,DPM1,EIF2S1,EIF2S2,EIF2S3,EIF3D,ETF1,PFDN2,PFDN6,PIGC,PIGK,PMPCB,RPL13A,RPL18,RPL21,RPL23,RPL24,RPL26,RPL34,RPL35A,RPL36A,RPL41,RPL6,RPL9,RPS11,RPS13,RPS20,RPS24,RPS27,RPS3A,SAMM50,TIMM13,TIMM22,TIMM44,TOMM5,TUBA1A,UBA52
CEBPB	14.1134	0.00017272	0.00652883	translational elongation (GO:0090026)	19	105	16548	616	1.41029e-09	4.67229e-06	RPL13A,RPL18,RPL21,RPL23,RPL24,RPL26,RPL34,RPL35A,RPL36A,RPL41,RPL6,RPL9,RPS11,RPS13,RPS20,RPS24,RPS27,RPS3A,UBA52
CEBPB	14.1134	0.00017272	0.00652883	REACTOME_INFLUENZA_LIFE_CYCLE	26	203	16450	616	8.27807e-09	2.7417e-05	CANX,KPNB1,NUP107,NUPL1,POLR2E,POLR2K,RPL13A,RPL18,RPL21,RPL23,RPL24,RPL26,RPL34,RPL35A,RPL36A,RPL41,RPL6,RPL9,RPS11,RPS13,RPS20,RPS24,RPS27,RPS3A,TPR,UBA52
CEBPB	14.1134	0.00017272	0.00652883	SRP-dependent cotranslational protein targeting to membrane (GO:0070989)	19	119	16534	616	1.35186e-08	4.47601e-05	RPL13A,RPL18,RPL21,RPL23,RPL24,RPL26,RPL34,RPL35A,RPL36A,RPL41,RPL6,RPL9,RPS11,RPS13,RPS20,RPS24,RPS27,RPS3A,UBA52
CEBPB	14.1134	0.00017272	0.00652883	REACTOME_3_UTR_MEDIATED_TRANSLATIONAL_REGULATION	23	176	16477	616	3.43648e-08	0.000113748	EIF2S1,EIF2S2,EIF2S3,EIF3D,RPL13A,RPL18,RPL21,RPL23,RPL24,RPL26,RPL34,RPL35A,RPL36A,RPL41,RPL6,RPL9,RPS11,RPS13,RPS20,RPS24,RPS27,RPS3A,UBA52
CEBPB	14.1134	0.00017272	0.00652883	REACTOME_METABOLISM_OF_PROTEINS	45	518	16135	616	3.68142e-08	0.000121818	ALG10,ALG3,CANX,CCT4,COQ2,DAD1,DNAJC19,DPM1,EIF2S1,EIF2S2,EIF2S3,EIF3D,ETF1,PFDN2,PFDN6,PIGC,PIGK,PMPCB,RPL13A,RPL18,RPL21,RPL23,RPL24,RPL26,RPL34,RPL35A,RPL36A,RPL41,RPL6,RPL9,RPS11,RPS13,RPS20,RPS24,RPS27,RPS3A,SAMM50,SEC61A1,SUMF2,TIMM13,TIMM22,TIMM44,TOMM5,TUBA1A,UBA52
CEBPB	14.1134	0.00017272	0.00652883	REACTOME_TRANSLATION	25	222	16431	616	2.11327e-07	0.000699071	EIF2S1,EIF2S2,EIF2S3,EIF3D,ETF1,RPL13A,RPL18,RPL21,RPL23,RPL24,RPL26,RPL34,RPL35A,RPL36A,RPL41,RPL6,RPL9,RPS11,RPS13,RPS20,RPS24,RPS27,RPS3A,SEC61A1,UBA52
CEBPB	14.1134	0.00017272	0.00652883	REACTOME_INFLUENZA_VIRAL_RNA_TRANSCRIPTION_AND_REPLICATION	21	169	16484	616	2.92151e-07	0.000966142	POLR2E,POLR2K,RPL13A,RPL18,RPL21,RPL23,RPL24,RPL26,RPL34,RPL35A,RPL36A,RPL41,RPL6,RPL9,RPS11,RPS13,RPS20,RPS24,RPS27,RPS3A,UBA52
CEBPB	14.1134	0.00017272	0.00652883	REACTOME_REGULATION_OF_MRNA_STABILITY_BY_PROTEINS_THAT_BIND_AU_RICH_ELEMENTS	14	84	16569	616	3.8995e-07	0.00128917	EXOSC7,EXOSC9,PARN,PSMA1,PSMB1,PSMB4,PSMB5,PSMB8,PSMD6,PSMD8,PSMD9,UBA52,YWHAB,YWHAZ
CEBPB	14.1134	0.00017272	0.00652883	BIOCARTA_RANMS_PATHWAY	5	10	16643	616	4.62539e-07	0.00152869	AURKA,KIF15,KPNB1,NUMA1,TPX2
CEBPB	14.1134	0.00017272	0.00652883	REACTOME_NONSENSE_MEDIATED_DECAY_ENHANCED_BY_THE_EXON_JUNCTION_COMPLEX	21	176	16477	616	5.94189e-07	0.0019632	ETF1,MAGOH,RPL13A,RPL18,RPL21,RPL23,RPL24,RPL26,RPL34,RPL35A,RPL36A,RPL41,RPL6,RPL9,RPS11,RPS13,RPS20,RPS24,RPS27,RPS3A,UBA52
CEBPB	14.1134	0.00017272	0.00652883	REACTOME_PEPTIDE_CHAIN_ELONGATION	19	153	16500	616	9.42912e-07	0.00311444	RPL13A,RPL18,RPL21,RPL23,RPL24,RPL26,RPL34,RPL35A,RPL36A,RPL41,RPL6,RPL9,RPS11,RPS13,RPS20,RPS24,RPS27,RPS3A,UBA52
CEBPB	14.1134	0.00017272	0.00652883	REACTOME_CDK_MEDIATED_PHOSPHORYLATION_AND_REMOVAL_OF_CDC6	10	48	16605	616	1.05391e-06	0.00348002	CDC6,PSMA1,PSMB1,PSMB4,PSMB5,PSMB8,PSMD6,PSMD8,PSMD9,UBA52
CEBPB	14.1134	0.00017272	0.00652883	REACTOME_VIF_MEDIATED_DEGRADATION_OF_APOBEC3G	10	52	16601	616	2.46296e-06	0.00813021	PSMA1,PSMB1,PSMB4,PSMB5,PSMB8,PSMD6,PSMD8,PSMD9,TCEB1,UBA52
CEBPB	14.1134	0.00017272	0.00652883	REACTOME_SRP_DEPENDENT_COTRANSLATIONAL_PROTEIN_TARGETING_TO_MEMBRANE	20	179	16474	616	3.00955e-06	0.00993152	RPL13A,RPL18,RPL21,RPL23,RPL24,RPL26,RPL34,RPL35A,RPL36A,RPL41,RPL6,RPL9,RPS11,RPS13,RPS20,RPS24,RPS27,RPS3A,SEC61A1,UBA52
CEBPB	14.1134	0.00017272	0.00652883	KEGG_SPLICEOSOME	16	128	16525	616	4.9169e-06	0.0162159	BCAS2,HNRNPA1,LSM4,MAGOH,PCBP1,PRPF38B,RBM17,RBM22,SF3B5,SNRPD2,SNRPE,SNRPF,SNRPG,SYF2,TCERG1,ZMAT2
CEBPB	14.1134	0.00017272	0.00652883	REACTOME_CDT1_ASSOCIATION_WITH_THE_CDC6_ORC_ORIGIN_COMPLEX	10	56	16597	616	5.3083e-06	0.0175015	CDC6,PSMA1,PSMB1,PSMB4,PSMB5,PSMB8,PSMD6,PSMD8,PSMD9,UBA52
CEBPB	14.1134	0.00017272	0.00652883	REACTOME_SCFSKP2_MEDIATED_DEGRADATION_OF_P27_P21	10	56	16597	616	5.3083e-06	0.0175015	CCNA2,PSMA1,PSMB1,PSMB4,PSMB5,PSMB8,PSMD6,PSMD8,PSMD9,UBA52
CEBPB	14.1134	0.00017272	0.00652883	REACTOME_ORC1_REMOVAL_FROM_CHROMATIN	11	67	16586	616	5.49108e-06	0.0180931	CCNA2,CDC6,PSMA1,PSMB1,PSMB4,PSMB5,PSMB8,PSMD6,PSMD8,PSMD9,UBA52
CEBPB	14.1134	0.00017272	0.00652883	REACTOME_SYNTHESIS_OF_DNA	13	92	16561	616	6.80826e-06	0.0224264	CCNA2,CDC6,PCNA,PSMA1,PSMB1,PSMB4,PSMB5,PSMB8,PSMD6,PSMD8,PSMD9,RPA2,UBA52
CEBPB	14.1134	0.00017272	0.00652883	REACTOME_PERK_REGULATED_GENE_EXPRESSION	7	29	16624	616	7.21803e-06	0.023769	ASNS,EIF2AK3,EIF2S1,EXOSC7,EXOSC9,HERPUD1,PARN
CEBPB	14.1134	0.00017272	0.00652883	REACTOME_REGULATION_OF_APOPTOSIS	10	58	16595	616	7.59023e-06	0.024987	CASP9,PSMA1,PSMB1,PSMB4,PSMB5,PSMB8,PSMD6,PSMD8,PSMD9,UBA52
CEBPB	14.1134	0.00017272	0.00652883	REACTOME_HIV_INFECTION	21	207	16446	616	8.9303e-06	0.0293896	KPNB1,NMT1,NUP107,NUPL1,POLR2E,POLR2K,PSMA1,PSMB1,PSMB4,PSMB5,PSMB8,PSMD6,PSMD8,PSMD9,TAF13,TAF5,TCEA1,TCEB1,TPR,UBA52,XRCC4
CEBPB	14.1134	0.00017272	0.00652883	REACTOME_REGULATION_OF_ORNITHINE_DECARBOXYLASE_ODC	9	49	16604	616	9.94304e-06	0.0327126	OAZ1,PSMA1,PSMB1,PSMB4,PSMB5,PSMB8,PSMD6,PSMD8,PSMD9
CEBPB	14.1134	0.00017272	0.00652883	REACTOME_ER_PHAGOSOME_PATHWAY	10	61	16592	616	1.26034e-05	0.0414525	PSMA1,PSMB1,PSMB4,PSMB5,PSMB8,PSMD6,PSMD8,PSMD9,SEC61A1,UBA52
CEBPB	14.1134	0.00017272	0.00652883	REACTOME_AUTODEGRADATION_OF_THE_E3_UBIQUITIN_LIGASE_COP1	9	51	16602	616	1.44638e-05	0.047557	PSMA1,PSMB1,PSMB4,PSMB5,PSMB8,PSMD6,PSMD8,PSMD9,UBA52
CEBPB	14.1134	0.00017272	0.00652883	REACTOME_SCF_BETA_TRCP_MEDIATED_DEGRADATION_OF_EMI1	9	51	16602	616	1.44638e-05	0.047557	PSMA1,PSMB1,PSMB4,PSMB5,PSMB8,PSMD6,PSMD8,PSMD9,UBA52
CEBPB	14.1134	0.00017272	0.00652883	REACTOME_PROCESSING_OF_CAPPED_INTRON_CONTAINING_PRE_MRNA	16	140	16513	616	1.65131e-05	0.0542454	CD2BP2,HNRNPA1,MAGOH,NUP107,NUPL1,PABPN1,PCBP1,POLR2E,POLR2K,SF3B5,SMC1A,SNRPD2,SNRPE,SNRPF,SNRPG,TPR
CEBPB	14.1134	0.00017272	0.00652883	REACTOME_DESTABILIZATION_OF_MRNA_BY_AUF1_HNRNP_D0	9	53	16600	616	2.06504e-05	0.0678159	PSMA1,PSMB1,PSMB4,PSMB5,PSMB8,PSMD6,PSMD8,PSMD9,UBA52
CEBPB	14.1134	0.00017272	0.00652883	REACTOME_CYCLIN_E_ASSOCIATED_EVENTS_DURING_G1_S_TRANSITION_	10	65	16588	616	2.35974e-05	0.0774702	CCNA2,PSMA1,PSMB1,PSMB4,PSMB5,PSMB8,PSMD6,PSMD8,PSMD9,UBA52
CEBPB	14.1134	0.00017272	0.00652883	REACTOME_ASSEMBLY_OF_THE_PRE_REPLICATIVE_COMPLEX	10	65	16588	616	2.35974e-05	0.0774702	CDC6,PSMA1,PSMB1,PSMB4,PSMB5,PSMB8,PSMD6,PSMD8,PSMD9,UBA52
CEBPB	14.1134	0.00017272	0.00652883	BIOCARTA_EIF2_PATHWAY	4	11	16642	616	2.61525e-05	0.0858064	EIF2AK3,EIF2S1,EIF2S2,EIF2S3
CEBPB	14.1134	0.00017272	0.00652883	nucleotide biosynthetic process (GO:0032755)	3	6	16647	616	2.62091e-05	0.0859659	DCK,DGUOK,TK1
hsa-miR-548p	13.3298	0.000262048	0.00928633	KEGG_B_CELL_RECEPTOR_SIGNALING_PATHWAY	12	75	16578	610	2.95117e-06	0.00981265	CHUK,DAPP1,GSK3B,KRAS,MAPK1,NFAT5,NFKB1,PIK3AP1,PIK3R1,PPP3CA,PPP3R1,RAC1
hsa-miR-548p	13.3298	0.000262048	0.00928633	BIOCARTA_HCMV_PATHWAY	5	17	16636	610	2.0646e-05	0.0686068	MAPK1,NFKB1,PIK3R1,RB1,SP1
hsa-miR-548p	13.3298	0.000262048	0.00928633	PID_BCR_5PATHWAY	10	65	16588	610	2.15589e-05	0.0716188	CHUK,DAPP1,ETS1,MAPK1,NFKB1,PIK3AP1,PIK3R1,PPP3CA,RAC1,TRAF6
ELF1	10.2986	0.00133396	0.0444914	iron-sulfur cluster assembly (GO:0009887)	5	5	16648	3494	0	0	CIAO1,HSCB,ISCU,NARFL,NUBP1
ELF1	10.2986	0.00133396	0.0444914	mitotic sister chromatid cohesion (GO:0016050)	6	6	16647	3494	0	0	CDCA5,GSG2,NIPBL,PDS5B,POGZ,SMC1A
ELF1	10.2986	0.00133396	0.0444914	vesicle transport along microtubule (GO:2000279)	5	5	16648	3494	0	0	CLN3,DYNC1I1,HTT,KIF5B,PAFAH1B1
ELF1	10.2986	0.00133396	0.0444914	REACTOME_GENERIC_TRANSCRIPTION_PATHWAY	146	352	16301	3494	4.19464e-19	1.39388e-15	CCNT2,ESRRA,HDAC1,JUNB,KAT2A,KAT2B,MAML3,MED1,MED14,MED17,MED20,MED23,MED27,MED31,MED4,MED6,MED8,NCOA1,NCOA3,NCOR1,NR1D2,NR2C2AP,NR4A3,NRBF2,PARP1,PPARD,RXRB,SKIL,SMAD4,SNW1,UBE2D1,UBE2D3,VDR,YAP1,ZFP37,ZKSCAN1,ZKSCAN3,ZNF100,ZNF101,ZNF12,ZNF138,ZNF14,ZNF155,ZNF160,ZNF169,ZNF17,ZNF175,ZNF18,ZNF180,ZNF184,ZNF189,ZNF2,ZNF20,ZNF202,ZNF212,ZNF213,ZNF215,ZNF221,ZNF223,ZNF224,ZNF225,ZNF226,ZNF227,ZNF23…
ELF1	10.2986	0.00133396	0.0444914	gene expression (GO:0007265)	225	716	15937	3494	8.09784e-12	2.6901e-08	AARS2,ADAR,AIMP2,ANP32A,BDP1,CARS,CCNH,CCNT2,CD2BP2,CDC40,CDK7,CLNS1A,CNOT1,CNOT10,CNOT2,CNOT4,CNOT7,CNOT8,CPSF7,CSTF1,CTDP1,DARS2,DCP1B,DCP2,DDX23,DICER1,DIS3,EDC3,EDC4,EEF1E1,EEF2,EFTUD2,EIF2B1,EIF2B2,EIF2B4,EIF2S1,EIF3D,EIF3K,EIF4A2,EIF4B,EIF4EBP1,EIF5,EIF5B,ERCC3,ESRRA,ETF1,EXOSC4,EXOSC5,FARSA,GEMIN7,GSPT2,GTF2A1,GTF2E1,GTF2E2,GTF2F2,GTF2H1,GTF3A,GTF3C2,GTF3C4,HARS2,HNRNPF,HNRNPH2,HNRNPM,HNRN…
ELF1	10.2986	0.00133396	0.0444914	viral reproduction (GO:2000344)	109	328	16325	3494	6.63058e-08	0.000220202	AP1M1,AP1S2,AP2A1,AP2M1,AP2S1,ATP6V1H,BANF1,BTRC,CALCOCO2,CCNH,CCNT2,CD247,CDK7,CTDP1,DOCK2,ERCC3,GTF2A1,GTF2E1,GTF2E2,GTF2F2,GTF2H1,HMGA1,KPNA1,KPNB1,LIG4,NCBP1,NCBP2,NMT1,NUP107,NUP155,NUP210,NUP43,NUP50,NUP85,NUP93,NUPL2,PAK2,PARD6A,POLR2B,POLR2E,POLR2G,POLR2I,POLR2J,POLR2K,POM121,PSMA3,PSMA4,PSMA5,PSMB3,PSMC1,PSMC3,PSMC6,PSMD12,PSMD13,PSMD7,PSMD8,PSME1,PSME2,PSME3,RAC1,RNGTT,RNMT,RPL10A,RPL13…
ELF1	10.2986	0.00133396	0.0444914	PID_INSULIN_PATHWAY	24	45	16608	3494	3.80131e-07	0.00126203	AKT2,CBL,CRK,DOK1,EIF4EBP1,EXOC1,EXOC2,EXOC3,EXOC4,EXOC5,EXOC6,EXOC7,GRB2,NCK1,NCK2,PARD6A,PDPK1,PIK3CA,PRKCI,PTPN1,RAPGEF1,RPS6KB1,SHC1,SOS1
ELF1	10.2986	0.00133396	0.0444914	REACTOME_HIV_INFECTION	73	207	16446	3494	6.04146e-07	0.00200516	AP1M1,AP1S2,AP2A1,AP2M1,AP2S1,ATP6V1H,BANF1,BTRC,CCNH,CCNT2,CD247,CDK7,CTDP1,DOCK2,ERCC3,FEN1,GTF2A1,GTF2E1,GTF2E2,GTF2F2,GTF2H1,HMGA1,KPNA1,KPNB1,LIG4,NCBP1,NCBP2,NMT1,NUP107,NUP155,NUP210,NUP43,NUP50,NUP85,NUP93,NUPL2,PAK2,POLR2B,POLR2E,POLR2G,POLR2I,POLR2J,POLR2K,POM121,PSMA3,PSMA4,PSMA5,PSMB3,PSMC1,PSMC3,PSMC6,PSMD12,PSMD13,PSMD7,PSMD8,PSME1,PSME2,RAC1,RNGTT,RNMT,SSRP1,SUPT4H1,TAF1,TAF11,TAF1…
ELF1	10.2986	0.00133396	0.0444914	BIOCARTA_HIVNEF_PATHWAY	28	58	16595	3494	8.89787e-07	0.00295231	BAG4,BID,BIRC2,BIRC3,CASP3,CASP6,CASP8,CASP9,CDK11A,CHUK,DFFA,DFFB,FADD,LMNB2,MAP3K14,MAP3K5,MDM2,NFKB1,NUMA1,PAK2,PARP1,PSEN1,PTK2,RB1,RELA,TNFRSF1A,TNFRSF1B,TRADD
ELF1	10.2986	0.00133396	0.0444914	mRNA metabolic process (GO:0016264)	90	274	16379	3494	1.41177e-06	0.00468286	ANP32A,CNOT1,CNOT10,CNOT2,CNOT4,CNOT7,CNOT8,DCP1B,DCP2,DIS3,EDC3,EDC4,EIF4A2,EIF4B,ETF1,EXOSC4,EXOSC5,GSPT2,HSPA1B,LSM4,LSM7,MAGOH,MAPK14,NCBP1,NCBP2,PABPC1,PAN2,PARN,PATL1,PPP2R2A,PSMA3,PSMA4,PSMA5,PSMB3,PSMC1,PSMC3,PSMC6,PSMD12,PSMD13,PSMD7,PSMD8,PSME1,PSME2,PSME3,RBM8A,RPL10A,RPL13,RPL17,RPL18A,RPL21,RPL26,RPL27,RPL28,RPL29,RPL36,RPL36A,RPL38,RPL39,RPL4,RPL41,RPL6,RPL9,RPLP0,RPLP1,RPLP2,RPS10,…
ELF1	10.2986	0.00133396	0.0444914	BIOCARTA_SALMONELLA_PATHWAY	10	13	16640	3494	1.74571e-06	0.00578876	ACTR2,ACTR3,ARPC1A,ARPC2,ARPC3,ARPC4,ARPC5,CDC42,RAC1,WASL
ELF1	10.2986	0.00133396	0.0444914	RNA metabolic process (GO:0060402)	95	298	16355	3494	3.29799e-06	0.0109328	ANP32A,CLNS1A,CNOT1,CNOT10,CNOT2,CNOT4,CNOT7,CNOT8,DCP1B,DCP2,DIS3,EDC3,EDC4,EIF4A2,EIF4B,ETF1,EXOSC4,EXOSC5,GEMIN7,GSPT2,HSPA1B,LSM4,LSM7,MAGOH,MAPK14,NCBP1,NCBP2,PABPC1,PAN2,PARN,PATL1,PPP2R2A,PSMA3,PSMA4,PSMA5,PSMB3,PSMC1,PSMC3,PSMC6,PSMD12,PSMD13,PSMD7,PSMD8,PSME1,PSME2,PSME3,RBM8A,RPL10A,RPL13,RPL17,RPL18A,RPL21,RPL26,RPL27,RPL28,RPL29,RPL36,RPL36A,RPL38,RPL39,RPL4,RPL41,RPL6,RPL9,RPLP0,RPLP…
ELF1	10.2986	0.00133396	0.0444914	KEGG_EPITHELIAL_CELL_SIGNALING_IN_HELICOBACTER_PYLORI_INFECTION	30	68	16585	3494	4.64227e-06	0.0153845	ADAM10,ADAM17,ATP6V0A2,ATP6V0D1,ATP6V0E1,ATP6V1A,ATP6V1C1,ATP6V1D,ATP6V1E1,ATP6V1E2,ATP6V1F,ATP6V1G1,ATP6V1H,CASP3,CDC42,CHUK,CSK,GIT1,IKBKB,LYN,MAP2K4,MAP3K14,MAPK12,MAPK14,MAPK9,NFKB1,NOD1,RAC1,RELA,TCIRG1
ELF1	10.2986	0.00133396	0.0444914	REACTOME_LATE_PHASE_OF_HIV_LIFE_CYCLE	41	104	16549	3494	5.19115e-06	0.0171983	CCNH,CCNT2,CDK7,CTDP1,ERCC3,GTF2A1,GTF2E1,GTF2E2,GTF2F2,GTF2H1,NCBP1,NCBP2,NMT1,NUP107,NUP155,NUP210,NUP43,NUP50,NUP85,NUP93,NUPL2,POLR2B,POLR2E,POLR2G,POLR2I,POLR2J,POLR2K,POM121,RNGTT,RNMT,SSRP1,SUPT4H1,TAF1,TAF11,TAF12,TAF13,TBP,TPR,VPS28,VPS37C,XPO1
ELF1	10.2986	0.00133396	0.0444914	KEGG_SPLICEOSOME	48	128	16525	3494	5.3925e-06	0.01786	ACIN1,AQR,CDC40,CTNNBL1,DDX23,DDX42,DDX46,DDX5,DHX15,DHX16,DHX8,EFTUD2,HNRNPA1L2,HNRNPM,HNRNPU,HSPA1B,HSPA1L,ISY1,LSM4,LSM7,MAGOH,NAA38,NCBP1,NCBP2,PCBP1,PHF5A,PLRG1,PPIH,PRPF18,PRPF19,PRPF3,PRPF31,PRPF38A,PRPF38B,RBM22,RBM8A,RBMX,SLU7,SNRNP70,SNRPA,SNRPB,SNRPB2,SNRPG,SNW1,SYF2,THOC2,TRA2B,ZMAT2
ELF1	10.2986	0.00133396	0.0444914	nuclear-transcribed mRNA catabolic process, nonsense-mediated decay (GO:0032725)	48	128	16525	3494	5.3925e-06	0.01786	DCP2,ETF1,GSPT2,MAGOH,NCBP1,NCBP2,PABPC1,PARN,PNRC2,PPP2R2A,RBM8A,RPL10A,RPL13,RPL17,RPL18A,RPL21,RPL26,RPL27,RPL28,RPL29,RPL36,RPL36A,RPL38,RPL39,RPL4,RPL41,RPL6,RPL9,RPLP0,RPLP1,RPLP2,RPS10,RPS14,RPS15,RPS15A,RPS16,RPS18,RPS19,RPS2,RPS20,RPS21,RPS26,RPS27,RPS4X,RPS9,SMG6,SMG7,UPF2
ELF1	10.2986	0.00133396	0.0444914	BIOCARTA_CDC42RAC_PATHWAY	11	16	16637	3494	5.54109e-06	0.018341	ACTR2,ACTR3,ARPC1A,ARPC2,ARPC3,ARPC4,ARPC5,CDC42,PIK3CA,RAC1,WASL
ELF1	10.2986	0.00133396	0.0444914	REACTOME_HIV_LIFE_CYCLE	47	125	16528	3494	6.06211e-06	0.0200595	BANF1,CCNH,CCNT2,CDK7,CTDP1,ERCC3,FEN1,GTF2A1,GTF2E1,GTF2E2,GTF2F2,GTF2H1,HMGA1,LIG4,NCBP1,NCBP2,NMT1,NUP107,NUP155,NUP210,NUP43,NUP50,NUP85,NUP93,NUPL2,POLR2B,POLR2E,POLR2G,POLR2I,POLR2J,POLR2K,POM121,RNGTT,RNMT,SSRP1,SUPT4H1,TAF1,TAF11,TAF12,TAF13,TBP,TPR,VPS28,VPS37C,XPO1,XRCC4,XRCC6
ELF1	10.2986	0.00133396	0.0444914	intra-Golgi vesicle-mediated transport (GO:0009311)	8	10	16643	3494	6.34237e-06	0.0209806	COG2,COG3,COPB2,COPZ1,GABARAPL2,GOSR1,NAPG,STX16
ELF1	10.2986	0.00133396	0.0444914	M phase of mitotic cell cycle (GO:0010739)	37	93	16560	3494	1.03951e-05	0.0343767	AHCTF1,B9D2,BIRC5,BUB1,CDC20,CDCA8,CENPA,CENPI,CENPK,CENPL,CENPN,CENPP,CENPQ,CLASP2,DLGAP5,FBXO5,KIF20A,KIF20B,KIF23,KIF2C,KNTC1,MIS12,NDE1,NSL1,NUP107,NUP43,NUP85,PAFAH1B1,PLK1,RAD21,RPS27,SGOL1,SGOL2,SKA1,SMC1A,STAG1,XPO1
ELF1	10.2986	0.00133396	0.0444914	PID_HIVNEFPATHWAY	18	35	16618	3494	1.50447e-05	0.0497227	BAG4,BID,BIRC3,CASP3,CASP6,CASP8,CASP9,CD247,CHUK,DFFA,DFFB,FADD,MAP3K14,MAP3K5,NFKB1,RELA,TNFRSF1A,TRADD
ELF1	10.2986	0.00133396	0.0444914	REACTOME_RNA_POL_II_TRANSCRIPTION	40	105	16548	3494	1.76187e-05	0.0582121	CCNH,CCNT2,CDC40,CDK7,CPSF7,CSTF1,CTDP1,ERCC3,GTF2A1,GTF2E1,GTF2E2,GTF2F2,GTF2H1,LSM11,MAGOH,NCBP1,NCBP2,NFX1,PCF11,POLR2B,POLR2E,POLR2G,POLR2I,POLR2J,POLR2K,RBM8A,RNGTT,RNMT,SLBP,SNRPB,SNRPG,SSRP1,SUPT4H1,TAF1,TAF11,TAF12,TAF13,TBP,UPF3B,ZNF473
ELF1	10.2986	0.00133396	0.0444914	REACTOME_METABOLISM_OF_RNA	100	330	16323	3494	2.15386e-05	0.071142	ANP32A,CLNS1A,CNOT10,CNOT2,CNOT4,CNOT7,CNOT8,DCP1A,DCP1B,DCP2,DIS3,EDC3,EDC4,EIF4A2,EIF4B,ETF1,EXOSC4,EXOSC5,GEMIN7,GSPT2,HSPA1B,LSM4,MAGOH,MAPK14,NCBP1,NCBP2,NUP107,NUP155,NUP210,NUP43,NUP50,NUP85,NUP93,NUPL2,PABPC1,PARN,PATL1,POM121,PPP2R2A,PSMA3,PSMA4,PSMA5,PSMB3,PSMC1,PSMC3,PSMC6,PSMD12,PSMD13,PSMD7,PSMD8,PSME1,PSME2,RBM8A,RPL10A,RPL13,RPL17,RPL18A,RPL21,RPL26,RPL27,RPL28,RPL29,RPL36,RPL36A,R…
ELF1	10.2986	0.00133396	0.0444914	REACTOME_TRANSFERRIN_ENDOCYTOSIS_AND_RECYCLING	14	25	16628	3494	2.44632e-05	0.0807776	ATP6V0A2,ATP6V0D1,ATP6V0E1,ATP6V1A,ATP6V1C1,ATP6V1D,ATP6V1E1,ATP6V1E2,ATP6V1F,ATP6V1G1,ATP6V1H,MCOLN1,TCIRG1,TFRC
ELF1	10.2986	0.00133396	0.0444914	KEGG_UBIQUITIN_MEDIATED_PROTEOLYSIS	49	138	16515	3494	2.52942e-05	0.0834962	ANAPC11,ANAPC4,BIRC2,BIRC3,BIRC6,BTRC,CBL,CDC16,CDC20,CDC26,CUL2,CUL7,DDB2,DET1,FBXW11,FBXW7,HERC1,HERC3,HERC4,ITCH,MDM2,MGRN1,NEDD4,PIAS2,PPIL2,PRPF19,RFWD2,SKP2,STUB1,TRAF6,TRIM37,UBA1,UBA6,UBE2D1,UBE2D3,UBE2E1,UBE2G1,UBE2H,UBE2J1,UBE2J2,UBE2N,UBE2W,UBE2Z,UBE3B,UBE3C,UBE4A,UBE4B,UBR5,WWP2
ELF1	10.2986	0.00133396	0.0444914	BIOCARTA_ACTINY_PATHWAY	12	20	16633	3494	2.58021e-05	0.085147	ACTR2,ACTR3,ARPC1A,ARPC2,ARPC3,ARPC4,ARPC5,NCK1,NCKAP1,RAC1,WASF2,WASL
BCLAF1	9.28963	0.00230829	0.072711	REACTOME_RNA_POL_I_RNA_POL_III_AND_MITOCHONDRIAL_TRANSCRIPTION	32	122	16531	558	3.60799e-21	1.20002e-17	GTF2H4,GTF3C2,GTF3C3,H2AFZ,H3F3B,HIST1H2AC,HIST1H2AD,HIST1H2AE,HIST1H2BD,HIST1H2BG,HIST1H2BJ,HIST1H2BK,HIST1H2BL,HIST1H3B,HIST1H3D,HIST1H3F,HIST1H3H,HIST1H3J,HIST1H4A,HIST1H4B,HIST1H4C,HIST1H4D,HIST1H4E,HIST1H4H,HIST1H4I,HIST2H2AC,MBD2,MTERF,POLR3B,SNAPC5,TBP,TFB2M
BCLAF1	9.28963	0.00230829	0.072711	REACTOME_RNA_POL_I_PROMOTER_OPENING	24	62	16591	558	3.67072e-21	1.22051e-17	H2AFZ,H3F3B,HIST1H2AC,HIST1H2AD,HIST1H2AE,HIST1H2BD,HIST1H2BG,HIST1H2BJ,HIST1H2BK,HIST1H2BL,HIST1H3B,HIST1H3D,HIST1H3F,HIST1H3H,HIST1H3J,HIST1H4A,HIST1H4B,HIST1H4C,HIST1H4D,HIST1H4E,HIST1H4H,HIST1H4I,HIST2H2AC,MBD2
BCLAF1	9.28963	0.00230829	0.072711	REACTOME_TRANSCRIPTION	39	210	16443	558	2.33326e-19	7.75576e-16	CPSF1,CSTF1,GTF2H4,GTF3C2,GTF3C3,H2AFZ,H3F3B,HIST1H2AC,HIST1H2AD,HIST1H2AE,HIST1H2BD,HIST1H2BG,HIST1H2BJ,HIST1H2BK,HIST1H2BL,HIST1H3B,HIST1H3D,HIST1H3F,HIST1H3H,HIST1H3J,HIST1H4A,HIST1H4B,HIST1H4C,HIST1H4D,HIST1H4E,HIST1H4H,HIST1H4I,HIST2H2AC,LSM10,MBD2,MTERF,POLR3B,SNAPC5,SNRPB,TAF12,TBP,TCEA1,TFB2M,ZNF473
BCLAF1	9.28963	0.00230829	0.072711	REACTOME_MEIOTIC_RECOMBINATION	25	86	16567	558	2.80534e-18	9.32216e-15	H2AFZ,H3F3B,HIST1H2AC,HIST1H2AD,HIST1H2AE,HIST1H2BD,HIST1H2BG,HIST1H2BJ,HIST1H2BK,HIST1H2BL,HIST1H3B,HIST1H3D,HIST1H3F,HIST1H3H,HIST1H3J,HIST1H4A,HIST1H4B,HIST1H4C,HIST1H4D,HIST1H4E,HIST1H4H,HIST1H4I,HIST2H2AC,MSH5,RAD51C
BCLAF1	9.28963	0.00230829	0.072711	REACTOME_RNA_POL_I_TRANSCRIPTION	25	89	16564	558	7.3032e-18	2.42612e-14	GTF2H4,H2AFZ,H3F3B,HIST1H2AC,HIST1H2AD,HIST1H2AE,HIST1H2BD,HIST1H2BG,HIST1H2BJ,HIST1H2BK,HIST1H2BL,HIST1H3B,HIST1H3D,HIST1H3F,HIST1H3H,HIST1H3J,HIST1H4A,HIST1H4B,HIST1H4C,HIST1H4D,HIST1H4E,HIST1H4H,HIST1H4I,HIST2H2AC,MBD2
BCLAF1	9.28963	0.00230829	0.072711	REACTOME_MEIOSIS	27	116	16537	558	9.93215e-17	3.29847e-13	DIDO1,H2AFZ,H3F3B,HIST1H2AC,HIST1H2AD,HIST1H2AE,HIST1H2BD,HIST1H2BG,HIST1H2BJ,HIST1H2BK,HIST1H2BL,HIST1H3B,HIST1H3D,HIST1H3F,HIST1H3H,HIST1H3J,HIST1H4A,HIST1H4B,HIST1H4C,HIST1H4D,HIST1H4E,HIST1H4H,HIST1H4I,HIST2H2AC,MSH5,RAD51C,TERF2
BCLAF1	9.28963	0.00230829	0.072711	REACTOME_AMYLOIDS	23	83	16570	558	1.78498e-16	5.92613e-13	H2AFZ,H3F3B,HIST1H2AC,HIST1H2AD,HIST1H2AE,HIST1H2BD,HIST1H2BG,HIST1H2BJ,HIST1H2BK,HIST1H2BL,HIST1H3B,HIST1H3D,HIST1H3F,HIST1H3H,HIST1H3J,HIST1H4A,HIST1H4B,HIST1H4C,HIST1H4D,HIST1H4E,HIST1H4H,HIST1H4I,HIST2H2AC
BCLAF1	9.28963	0.00230829	0.072711	KEGG_SYSTEMIC_LUPUS_ERYTHEMATOSUS	29	140	16513	558	2.70444e-16	8.97605e-13	H2AFZ,H3F3B,HIST1H2AC,HIST1H2AD,HIST1H2AE,HIST1H2AG,HIST1H2AH,HIST1H2AM,HIST1H2BD,HIST1H2BG,HIST1H2BJ,HIST1H2BK,HIST1H2BL,HIST1H3B,HIST1H3D,HIST1H3F,HIST1H3H,HIST1H3J,HIST1H4A,HIST1H4B,HIST1H4C,HIST1H4D,HIST1H4E,HIST1H4H,HIST1H4I,HIST2H2AC,HIST2H2BF,SNRPB,TROVE2
BCLAF1	9.28963	0.00230829	0.072711	REACTOME_PACKAGING_OF_TELOMERE_ENDS	18	48	16605	558	3.28236e-16	1.08909e-12	H2AFZ,HIST1H2AC,HIST1H2AD,HIST1H2AE,HIST1H2BD,HIST1H2BG,HIST1H2BJ,HIST1H2BK,HIST1H2BL,HIST1H4A,HIST1H4B,HIST1H4C,HIST1H4D,HIST1H4E,HIST1H4H,HIST1H4I,HIST2H2AC,TERF2
BCLAF1	9.28963	0.00230829	0.072711	REACTOME_TELOMERE_MAINTENANCE	20	75	16578	558	2.8642e-14	9.50056e-11	H2AFZ,HIST1H2AC,HIST1H2AD,HIST1H2AE,HIST1H2BD,HIST1H2BG,HIST1H2BJ,HIST1H2BK,HIST1H2BL,HIST1H4A,HIST1H4B,HIST1H4C,HIST1H4D,HIST1H4E,HIST1H4H,HIST1H4I,HIST2H2AC,PRIM1,RFC2,TERF2
BCLAF1	9.28963	0.00230829	0.072711	REACTOME_DEPOSITION_OF_NEW_CENPA_CONTAINING_NUCLEOSOMES_AT_THE_CENTROMERE	18	64	16589	558	1.50443e-13	4.9887e-10	CASC5,H2AFZ,HIST1H2AC,HIST1H2AD,HIST1H2AE,HIST1H2BD,HIST1H2BG,HIST1H2BJ,HIST1H2BK,HIST1H2BL,HIST1H4A,HIST1H4B,HIST1H4C,HIST1H4D,HIST1H4E,HIST1H4H,HIST1H4I,HIST2H2AC
BCLAF1	9.28963	0.00230829	0.072711	REACTOME_MEIOTIC_SYNAPSIS	19	73	16580	558	1.86885e-13	6.19523e-10	DIDO1,H2AFZ,HIST1H2AC,HIST1H2AD,HIST1H2AE,HIST1H2BD,HIST1H2BG,HIST1H2BJ,HIST1H2BK,HIST1H2BL,HIST1H4A,HIST1H4B,HIST1H4C,HIST1H4D,HIST1H4E,HIST1H4H,HIST1H4I,HIST2H2AC,TERF2
BCLAF1	9.28963	0.00230829	0.072711	REACTOME_CHROMOSOME_MAINTENANCE	22	122	16531	558	1.41596e-11	4.69248e-08	CASC5,DIDO1,H2AFZ,HIST1H2AC,HIST1H2AD,HIST1H2AE,HIST1H2BD,HIST1H2BG,HIST1H2BJ,HIST1H2BK,HIST1H2BL,HIST1H4A,HIST1H4B,HIST1H4C,HIST1H4D,HIST1H4E,HIST1H4H,HIST1H4I,HIST2H2AC,PRIM1,RFC2,TERF2
BCLAF1	9.28963	0.00230829	0.072711	KEGG_RIBOSOME	16	88	16565	558	4.4814e-09	1.48469e-05	RPL11,RPL13,RPL26,RPL26L1,RPL29,RPL36A,RPL37,RPL41,RPLP0,RPS20,RPS23,RPS26,RPS3,RPS3A,RPS9,RSL24D1
BCLAF1	9.28963	0.00230829	0.072711	negative regulation of megakaryocyte differentiation (GO:0030501)	7	18	16635	558	4.91763e-08	0.000162872	HIST1H4A,HIST1H4B,HIST1H4C,HIST1H4D,HIST1H4E,HIST1H4H,HIST1H4I
BCLAF1	9.28963	0.00230829	0.072711	SRP-dependent cotranslational protein targeting to membrane (GO:0070989)	17	119	16534	558	8.59965e-08	0.000284735	RPL11,RPL13,RPL26,RPL26L1,RPL29,RPL36A,RPL37,RPL41,RPLP0,RPS20,RPS23,RPS26,RPS3,RPS3A,RPS9,SRP19,TRAM1
BCLAF1	9.28963	0.00230829	0.072711	REACTOME_CELL_CYCLE	36	421	16232	558	9.28077e-08	0.000307194	CASC5,CDC16,CDK1,CLASP1,DIDO1,H2AFZ,HDAC1,HIST1H2AC,HIST1H2AD,HIST1H2AE,HIST1H2BD,HIST1H2BG,HIST1H2BJ,HIST1H2BK,HIST1H2BL,HIST1H4A,HIST1H4B,HIST1H4C,HIST1H4D,HIST1H4E,HIST1H4H,HIST1H4I,HIST2H2AC,KIF2A,KIF2C,NSL1,NUP107,PCM1,PRIM1,PSMA1,PSMD11,RFC2,SDCCAG8,SSNA1,TERF2,TUBGCP3
BCLAF1	9.28963	0.00230829	0.072711	viral transcription (GO:2000352)	15	98	16555	558	1.51967e-07	0.000502859	RPL11,RPL13,RPL26,RPL26L1,RPL29,RPL36A,RPL37,RPL41,RPLP0,RPS20,RPS23,RPS26,RPS3,RPS3A,RPS9
BCLAF1	9.28963	0.00230829	0.072711	translational termination (GO:0090050)	15	100	16553	558	2.02833e-07	0.00067097	RPL11,RPL13,RPL26,RPL26L1,RPL29,RPL36A,RPL37,RPL41,RPLP0,RPS20,RPS23,RPS26,RPS3,RPS3A,RPS9
BCLAF1	9.28963	0.00230829	0.072711	REACTOME_METABOLISM_OF_RNA	30	330	16323	558	2.4379e-07	0.000806213	AAAS,CLNS1A,CNOT10,DCP1A,EDC4,EXOSC4,EXOSC6,LSM3,NUP107,NUP205,NUP54,PSMA1,PSMD11,RPL11,RPL13,RPL26,RPL26L1,RPL29,RPL36A,RPL37,RPL41,RPLP0,RPS20,RPS23,RPS26,RPS3,RPS3A,RPS9,SNRPB,UPF3A
BCLAF1	9.28963	0.00230829	0.072711	gene expression (GO:0007265)	50	716	15937	558	3.14287e-07	0.00103903	CLNS1A,CNOT10,CPSF1,CSTF1,EDC4,EIF2B3,EIF2B4,EIF3G,EIF5B,EXOSC4,EXOSC6,GTF2H4,GTF3C2,GTF3C3,HSPA1A,LARS,LSM10,LSM3,MTERF,NR2C1,POLR3B,PSMA1,PSMD11,RPL11,RPL13,RPL26,RPL26L1,RPL29,RPL36A,RPL37,RPL41,RPLP0,RPS20,RPS23,RPS26,RPS3,RPS3A,RPS9,SNAPC5,SNRPB,SRP19,TAF12,TBP,TCEA1,TFB2M,TRAM1,UBC,UPF3A,WARS,ZNF473
BCLAF1	9.28963	0.00230829	0.072711	translational elongation (GO:0090026)	15	105	16548	558	4.0421e-07	0.00133591	RPL11,RPL13,RPL26,RPL26L1,RPL29,RPL36A,RPL37,RPL41,RPLP0,RPS20,RPS23,RPS26,RPS3,RPS3A,RPS9
BCLAF1	9.28963	0.00230829	0.072711	telomere maintenance (GO:0071456)	11	59	16594	558	4.73197e-07	0.00156344	DCLRE1B,HIST1H4A,HIST1H4B,HIST1H4C,HIST1H4D,HIST1H4E,HIST1H4H,HIST1H4I,PRIM1,RFC2,TERF2
BCLAF1	9.28963	0.00230829	0.072711	viral infectious cycle (GO:2000343)	15	107	16546	558	5.26187e-07	0.001738	RPL11,RPL13,RPL26,RPL26L1,RPL29,RPL36A,RPL37,RPL41,RPLP0,RPS20,RPS23,RPS26,RPS3,RPS3A,RPS9
BCLAF1	9.28963	0.00230829	0.072711	regulation of gene silencing (GO:0050870)	5	11	16642	558	5.51607e-07	0.00182141	HIST1H3B,HIST1H3D,HIST1H3F,HIST1H3H,HIST1H3J
BCLAF1	9.28963	0.00230829	0.072711	translational initiation (GO:0090037)	17	139	16514	558	9.28041e-07	0.00306346	EIF2B3,EIF2B4,EIF3G,RPL11,RPL13,RPL26,RPL26L1,RPL29,RPL36A,RPL37,RPL41,RPLP0,RPS20,RPS23,RPS26,RPS3A,RPS9
BCLAF1	9.28963	0.00230829	0.072711	RNA metabolic process (GO:0060402)	27	298	16355	558	9.297e-07	0.00306801	CLNS1A,CNOT10,EDC4,EXOSC4,EXOSC6,HSPA1A,LSM3,PSMA1,PSMD11,RPL11,RPL13,RPL26,RPL26L1,RPL29,RPL36A,RPL37,RPL41,RPLP0,RPS20,RPS23,RPS26,RPS3,RPS3A,RPS9,SNRPB,UBC,UPF3A
BCLAF1	9.28963	0.00230829	0.072711	mRNA metabolic process (GO:0016264)	25	274	16379	558	1.89178e-06	0.00624098	CNOT10,EDC4,EXOSC4,EXOSC6,HSPA1A,LSM3,PSMA1,PSMD11,RPL11,RPL13,RPL26,RPL26L1,RPL29,RPL36A,RPL37,RPL41,RPLP0,RPS20,RPS23,RPS26,RPS3,RPS3A,RPS9,UBC,UPF3A
BCLAF1	9.28963	0.00230829	0.072711	viral reproduction (GO:2000344)	28	328	16325	558	2.0545e-06	0.00677575	AAAS,AP2S1,GTF2H4,NUP107,NUP205,NUP54,PSMA1,PSMD11,RPL11,RPL13,RPL26,RPL26L1,RPL29,RPL36A,RPL37,RPL41,RPLP0,RPS20,RPS23,RPS26,RPS3,RPS3A,RPS9,TAF12,TBP,TCEA1,UBC,VPS28
BCLAF1	9.28963	0.00230829	0.072711	CenH3-containing nucleosome assembly at centromere (GO:0006402)	8	37	16616	558	2.68392e-06	0.0088489	CASC5,HIST1H4A,HIST1H4B,HIST1H4C,HIST1H4D,HIST1H4E,HIST1H4H,HIST1H4I
BCLAF1	9.28963	0.00230829	0.072711	REACTOME_TRANSLATION	21	222	16431	558	5.79729e-06	0.0191079	EIF2B3,EIF2B4,EIF3G,EIF5B,RPL11,RPL13,RPL26,RPL26L1,RPL29,RPL36A,RPL37,RPL41,RPLP0,RPS20,RPS23,RPS26,RPS3,RPS3A,RPS9,SRP19,TRAM1
BCLAF1	9.28963	0.00230829	0.072711	nuclear-transcribed mRNA catabolic process, nonsense-mediated decay (GO:0032725)	15	128	16525	558	5.91984e-06	0.0195059	RPL11,RPL13,RPL26,RPL26L1,RPL29,RPL36A,RPL37,RPL41,RPLP0,RPS20,RPS23,RPS26,RPS3,RPS3A,RPS9
BCLAF1	9.28963	0.00230829	0.072711	cellular protein metabolic process (GO:0006260)	31	404	16249	558	6.39427e-06	0.0210627	ALG10,ALG10B,EIF2B3,EIF2B4,EIF3G,EIF5B,GFER,HSPA9,PFDN2,PFDN5,PIGC,PIGL,PROS1,RPL11,RPL13,RPL26,RPL26L1,RPL29,RPL36A,RPL37,RPL41,RPLP0,RPS20,RPS23,RPS26,RPS3,RPS3A,RPS9,SRP19,TIMM9,TRAM1
BCLAF1	9.28963	0.00230829	0.072711	REACTOME_METABOLISM_OF_MRNA	24	284	16369	558	1.11788e-05	0.0368118	CNOT10,DCP1A,EDC4,EXOSC4,EXOSC6,LSM3,PSMA1,PSMD11,RPL11,RPL13,RPL26,RPL26L1,RPL29,RPL36A,RPL37,RPL41,RPLP0,RPS20,RPS23,RPS26,RPS3,RPS3A,RPS9,UPF3A
BCLAF1	9.28963	0.00230829	0.072711	nucleosome assembly (GO:0032747)	8	45	16608	558	1.5055e-05	0.0495611	CASC5,HIST1H4A,HIST1H4B,HIST1H4C,HIST1H4D,HIST1H4E,HIST1H4H,HIST1H4I
BCLAF1	9.28963	0.00230829	0.072711	REACTOME_INFLUENZA_LIFE_CYCLE	19	203	16450	558	1.66697e-05	0.0548599	AAAS,NUP107,NUP205,NUP54,RPL11,RPL13,RPL26,RPL26L1,RPL29,RPL36A,RPL37,RPL41,RPLP0,RPS20,RPS23,RPS26,RPS3,RPS3A,RPS9

## Sheet: select
Regulator	F-statistics	FDR	geneset	genesCount	genesInSet	hg_FDR
PHF8	1565.63	0	misfolded or incompletely synthesized protein catabolic process (GO:0015693)	8	8	0
PHF8	1565.63	0	DNA repair (GO:0006903)	77	168	0.0118425
Max	112.817	8.19726e-24	DNA repair (GO:0006903)	61	168	0.000173337
Max	112.817	8.19726e-24	REACTOME_DNA_REPAIR	44	112	0.00069078
Max	112.817	8.19726e-24	KEGG_BASE_EXCISION_REPAIR	17	35	0.0605671
ZBTB7A	50.2889	1.95927e-10	REACTOME_P38MAPK_EVENTS	7	13	0.072744
PU1	31.4961	2.30361e-06	SA_PTEN_PATHWAY	6	17	0.0311108
CCNT2	29.318	5.8878e-06	REACTOME_CDK_MEDIATED_PHOSPHORYLATION_AND_REMOVAL_OF_CDC6	22	48	0.0496491
hsa-miR-506	28.7279	6.84e-06	REACTOME_SYNTHESIS_OF_PC	4	18	0.0203396
YY1	19.601	0.000453833	DNA repair (GO:0006903)	50	168	0.0192247
CEBPB	14.1134	0.00652883	DNA repair (GO:0006903)	19	168	0.0135806
CEBPB	14.1134	0.00652883	REACTOME_P53_INDEPENDENT_G1_S_DNA_DAMAGE_CHECKPOINT	9	51	0.047557
hsa-miR-548p	13.3298	0.00928633	ST_ERK1_ERK2_MAPK_PATHWAY	8	32	0.00490514
hsa-miR-548p	13.3298	0.00928633	KEGG_CHRONIC_MYELOID_LEUKEMIA	11	73	0.0414505
PHF8	1565.63	0	REACTOME_SIGNALING_BY_WNT	42	65	4.79377e-06
MAZ	64.1352	2.3447e-13	ST_TUMOR_NECROSIS_FACTOR_PATHWAY	15	29	0.0482162
CCNT2	29.318	5.8878e-06	REACTOME_SIGNALING_BY_WNT	28	65	0.023865
YY1	19.601	0.000453833	REACTOME_SIGNALING_BY_WNT	29	65	7.59977e-05
ELF1	10.2986	0.0444914	ST_TUMOR_NECROSIS_FACTOR_PATHWAY	16	29	0.0356136

## Sheet: Sheet4
Regulator	F-statistics	F-test FDR	Enriched pathways or biological processes	Hits	Gene set size	Enrichment test FDR
PHF8	1565.63	0	misfolded or incompletely synthesized protein catabolic process (GO:0015693)	8	8	0
			DNA repair (GO:0006903)	77	168	0.0118425
			REACTOME_SIGNALING_BY_WNT	42	65	4.79377e-06
Max	112.817	8.19726e-24	DNA repair (GO:0006903)	61	168	0.000173337
			REACTOME_DNA_REPAIR	44	112	0.00069078
			KEGG_BASE_EXCISION_REPAIR	17	35	0.0605671
MAZ	64.1352	2.3447e-13	ST_TUMOR_NECROSIS_FACTOR_PATHWAY	15	29	0.0482162
ZBTB7A	50.2889	1.95927e-10	REACTOME_P38MAPK_EVENTS	7	13	0.072744
PU1	31.4961	2.30361e-06	SA_PTEN_PATHWAY	6	17	0.0311108
CCNT2	29.318	5.8878e-06	REACTOME_CDK_MEDIATED_PHOSPHORYLATION_AND_REMOVAL_OF_CDC6	22	48	0.0496491
			REACTOME_SIGNALING_BY_WNT	28	65	0.023865
hsa-miR-506	28.7279	6.84e-06	REACTOME_SYNTHESIS_OF_PC	4	18	0.0203396
YY1	19.601	0.000453833	DNA repair (GO:0006903)	50	168	0.0192247
			REACTOME_SIGNALING_BY_WNT	29	65	7.59977e-05
CEBPB	14.1134	0.00652883	DNA repair (GO:0006903)	19	168	0.0135806
			REACTOME_P53_INDEPENDENT_G1_S_DNA_DAMAGE_CHECKPOINT	9	51	0.047557
hsa-miR-548p	13.3298	0.00928633	ST_ERK1_ERK2_MAPK_PATHWAY	8	32	0.00490514
			KEGG_CHRONIC_MYELOID_LEUKEMIA	11	73	0.0414505
ELF1	10.2986	0.0444914	ST_TUMOR_NECROSIS_FACTOR_PATHWAY	16	29	0.0356136
